# Supplementary material for: Clinical Validation of a Cell-Free DNA Fragmentome Assay for Augmentation of Lung Cancer Early Detection
Source: Cancer Discov. 2024 Jun 6;14(11):2224–42. doi: 10.1158/2159-8290.CD-24-0519 (PMC11528203; doi:10.1158/2159-8290.CD-24-0519)
Supplement: Supplementary Tables S5 and S6 — Whole genome cfDNA analyses. Clinical and demographic characteristics of individuals analyzed. [file cd-24-0519_supplementary_tables_s5_and_s6_suppst5-st6.xlsx]

## Sheet: Supplementary Table S5
Supplementary Table S5. Summary of whole genome cfDNA analyses
Lab ID	Coverage	Fragment counts	DELFI score	Dataset	Extraction and library batch	Sequencing batch
DL_PA_001294	3.2	43558455	N/A	Training	2	Flowcell 1
DL_PA_001301	2	27096031	N/A	Training	2	Flowcell 1
DL_PA_001303	3.5	45984696	N/A	Training	2	Flowcell 1
DL_PA_001312	3.6	47307795	N/A	Training	2	Flowcell 1
DL_PA_001324	3.4	45865096	N/A	Training	2	Flowcell 1
DL_PA_001340	3.6	47465249	N/A	Training	2	Flowcell 1
DL_PA_001341	3.5	46345539	N/A	Training	2	Flowcell 1
DL_PA_001342	3.2	43702654	N/A	Training	2	Flowcell 1
DL_PA_001344	3.3	44661386	N/A	Training	2	Flowcell 1
DL_PA_001347	3.5	47337785	N/A	Training	2	Flowcell 1
DL_PA_001348	3.5	46437471	N/A	Training	2	Flowcell 1
DL_PA_001349	2.9	39200248	N/A	Training	2	Flowcell 1
DL_PA_001351	3.7	49092754	N/A	Training	2	Flowcell 1
DL_PA_001352	3.2	42950748	N/A	Training	2	Flowcell 1
DL_PA_001355	4.1	56226558	N/A	Training	2	Flowcell 1
DL_PA_001356	3.7	50436412	N/A	Training	2	Flowcell 1
DL_PA_001358	3.2	42963421	N/A	Training	2	Flowcell 1
DL_PA_001361	3.5	46072204	N/A	Training	2	Flowcell 1
DL_PA_001362	5	66364909	N/A	Training	2	Flowcell 1
DL_PA_001363	3.4	45758959	N/A	Training	2	Flowcell 1
DL_PA_001364	3.5	47091185	N/A	Training	2	Flowcell 1
DL_PA_001365	3.1	42165251	N/A	Training	2	Flowcell 1
DL_PA_001367	3.6	48655582	N/A	Training	2	Flowcell 1
DL_PA_001370	3.6	47550660	N/A	Training	2	Flowcell 1
DL_PA_001371	3.4	44757578	N/A	Training	2	Flowcell 1
DL_PA_001373	3.4	45982907	N/A	Training	2	Flowcell 1
DL_PA_001375	3.6	48432339	N/A	Training	2	Flowcell 1
DL_PA_001376	2.9	38580836	N/A	Training	2	Flowcell 1
DL_PA_001378	2.5	34039930	N/A	Training	2	Flowcell 1
DL_PA_001379	3.8	50196083	N/A	Training	2	Flowcell 1
DL_PA_001380	3.8	50549326	N/A	Training	2	Flowcell 1
DL_PA_001383	3.6	48419609	N/A	Training	2	Flowcell 1
DL_PA_001384	2.4	32682728	N/A	Training	2	Flowcell 1
DL_PA_001386	3.3	44569830	N/A	Training	2	Flowcell 1
DL_PA_001387	3.7	49761717	N/A	Training	3	Flowcell 2
DL_PA_001388	3.3	45475882	N/A	Training	3	Flowcell 2
DL_PA_001389	3.4	45064874	N/A	Training	3	Flowcell 2
DL_PA_001390	3.6	49635349	N/A	Training	3	Flowcell 2
DL_PA_001391	3.5	47947051	N/A	Training	3	Flowcell 2
DL_PA_001392	3.1	41088256	N/A	Training	3	Flowcell 2
DL_PA_001393	2.8	38041640	N/A	Training	3	Flowcell 2
DL_PA_001394	3.3	44030989	N/A	Training	3	Flowcell 2
DL_PA_001395	3.5	48377225	N/A	Training	3	Flowcell 2
DL_PA_001396	3.4	45230922	N/A	Training	3	Flowcell 2
DL_PA_001397	3	41432175	N/A	Training	3	Flowcell 2
DL_PA_001398	3.9	52858951	N/A	Training	3	Flowcell 2
DL_PA_001399	3.4	45927782	N/A	Training	3	Flowcell 2
DL_PA_001400	4.3	57647369	N/A	Training	3	Flowcell 2
DL_PA_001404	3.2	42140686	N/A	Training	3	Flowcell 2
DL_PA_001405	3.2	44188156	N/A	Training	3	Flowcell 2
DL_PA_001406	3.3	44979378	N/A	Training	3	Flowcell 2
DL_PA_001407	3.4	46377347	N/A	Training	3	Flowcell 2
DL_PA_001408	4	53243201	N/A	Training	3	Flowcell 2
DL_PA_001409	4.2	57075895	N/A	Training	3	Flowcell 2
DL_PA_001410	4	54618957	N/A	Training	3	Flowcell 2
DL_PA_001412	4.1	54953530	N/A	Training	3	Flowcell 2
DL_PA_001413	3.9	52012730	N/A	Training	3	Flowcell 2
DL_PA_001414	3.6	47665677	N/A	Training	3	Flowcell 2
DL_PA_001415	3.7	51055597	N/A	Training	3	Flowcell 2
DL_PA_001416	3.8	51009060	N/A	Training	3	Flowcell 2
DL_PA_001418	3.7	49826268	N/A	Training	3	Flowcell 2
DL_PA_001420	3.4	45943372	N/A	Training	3	Flowcell 2
DL_PA_001422	3.3	43357002	N/A	Training	3	Flowcell 2
DL_PA_001423	4.3	59064682	N/A	Training	3	Flowcell 2
DL_PA_001424	3.3	45609577	N/A	Training	3	Flowcell 2
DL_PA_001425	4.1	55058842	N/A	Training	3	Flowcell 2
DL_PA_001426	2.9	39038304	N/A	Training	3	Flowcell 2
DL_PA_001427	2	27192550	N/A	Training	3	Flowcell 2
DL_PA_001429	2.2	28960387	N/A	Training	3	Flowcell 2
DL_PA_001430	4.3	57044584	N/A	Training	3	Flowcell 2
DL_PA_001432	3.2	42492367	N/A	Training	3	Flowcell 2
DL_PA_001433	3.2	43746368	N/A	Training	3	Flowcell 2
DL_PA_001434	3.1	42061655	N/A	Training	3	Flowcell 2
DL_PA_001436	3	39760322	N/A	Training	3	Flowcell 2
DL_PA_001439	2.5	33610135	N/A	Training	3	Flowcell 2
DL_PA_001441	3.5	46219432	N/A	Training	3	Flowcell 2
DL_PA_001445	2.4	32291083	N/A	Training	3	Flowcell 2
DL_PA_001448	2.7	35920618	N/A	Training	3	Flowcell 2
DL_PA_001453	2.8	37532527	N/A	Training	3	Flowcell 2
DL_PA_001454	3.1	42356800	N/A	Training	3	Flowcell 2
DL_PA_001456	2.9	39592983	N/A	Training	3	Flowcell 2
DL_PA_001457	3.1	41245268	N/A	Training	3	Flowcell 2
DL_PA_001458	3.2	42576898	N/A	Training	3	Flowcell 2
DL_PA_001459	3	39637942	N/A	Training	3	Flowcell 2
DL_PA_001460	3.1	41217388	N/A	Training	3	Flowcell 2
DL_PA_001462	3.2	42357195	N/A	Training	3	Flowcell 2
DL_PA_001463	3.3	45182408	N/A	Training	3	Flowcell 2
DL_PA_001464	3.1	41009153	N/A	Training	3	Flowcell 2
DL_PA_001465	3.7	50571836	N/A	Training	3	Flowcell 2
DL_PA_001466	3.3	45614277	N/A	Training	3	Flowcell 2
DL_PA_001470	2.4	33253208	N/A	Training	3	Flowcell 2
DL_PA_001472	4.1	54398860	N/A	Training	3	Flowcell 2
DL_PA_001473	2.8	37456486	N/A	Training	3	Flowcell 2
DL_PA_001476	2.8	37163323	N/A	Training	3	Flowcell 2
DL_PA_001478	3.8	50402597	N/A	Training	3	Flowcell 2
DL_PA_001479	2.8	37865399	N/A	Training	3	Flowcell 2
DL_PA_001531	3.3	44039018	N/A	Training	4	Flowcell 2
DL_PA_001534	3.2	43809719	N/A	Training	4	Flowcell 2
DL_PA_001535	3	41331676	N/A	Training	4	Flowcell 2
DL_PA_001537	3.6	48344721	N/A	Training	4	Flowcell 2
DL_PA_001542	3.4	46283587	N/A	Training	4	Flowcell 2
DL_PA_001545	3.9	51510755	N/A	Training	4	Flowcell 2
DL_PA_001547	2.8	37545416	N/A	Training	4	Flowcell 2
DL_PA_001548	3.3	44459159	N/A	Training	4	Flowcell 2
DL_PA_001550	3.7	51073084	N/A	Training	4	Flowcell 2
DL_PA_001551	3.2	43468828	N/A	Training	4	Flowcell 2
DL_PA_001552	3.6	48912802	N/A	Training	4	Flowcell 2
DL_PA_001553	3.6	47857080	N/A	Training	4	Flowcell 2
DL_PA_001556	3.6	47495570	N/A	Training	4	Flowcell 2
DL_PA_001557	3.2	42409398	N/A	Training	4	Flowcell 2
DL_PA_001560	3.8	50700747	N/A	Training	4	Flowcell 2
DL_PA_001561	3.4	45972789	N/A	Training	4	Flowcell 2
DL_PA_001563	3.8	50487141	N/A	Training	4	Flowcell 2
DL_PA_001564	3.5	46656955	N/A	Training	4	Flowcell 2
DL_PA_001565	2.6	35143868	N/A	Training	4	Flowcell 2
DL_PA_001567	3.4	45687715	N/A	Training	4	Flowcell 2
DL_PA_001569	3.6	49501538	N/A	Training	4	Flowcell 2
DL_PA_001570	3.4	46578996	N/A	Training	4	Flowcell 2
DL_PA_001571	3.9	51851164	N/A	Training	4	Flowcell 2
DL_PA_001572	3.6	48535085	N/A	Training	4	Flowcell 2
DL_PA_001573	3.6	48376954	N/A	Training	4	Flowcell 2
DL_PA_001574	3.9	53241631	N/A	Training	4	Flowcell 2
DL_PA_001575	3	40291898	N/A	Training	4	Flowcell 2
DL_PA_001578	3.3	44436661	N/A	Training	5	Flowcell 3
DL_PA_001585	3.1	41418222	N/A	Training	5	Flowcell 3
DL_PA_001587	3.6	47978460	N/A	Training	5	Flowcell 3
DL_PA_001588	3	41728600	N/A	Training	5	Flowcell 3
DL_PA_001589	3.7	50614177	N/A	Training	5	Flowcell 3
DL_PA_001594	3	40655456	N/A	Training	5	Flowcell 3
DL_PA_001595	3.6	48210670	N/A	Training	5	Flowcell 3
DL_PA_001596	3.2	44340197	N/A	Training	5	Flowcell 3
DL_PA_001597	3.3	44431140	N/A	Training	5	Flowcell 3
DL_PA_001598	3.1	41913295	N/A	Training	5	Flowcell 3
DL_PA_001599	2.7	36157934	N/A	Training	5	Flowcell 3
DL_PA_001602	3.6	49458643	N/A	Training	5	Flowcell 3
DL_PA_001604	3.2	43654431	N/A	Training	5	Flowcell 3
DL_PA_001605	3.4	45212571	N/A	Training	5	Flowcell 3
DL_PA_001608	3.1	41997136	N/A	Training	5	Flowcell 3
DL_PA_001610	3.4	46021881	N/A	Training	5	Flowcell 3
DL_PA_001611	3.4	45536622	N/A	Training	5	Flowcell 3
DL_PA_001613	3.6	48425786	N/A	Training	5	Flowcell 3
DL_PA_001615	3.4	46382689	N/A	Training	5	Flowcell 3
DL_PA_001616	3.2	42382384	N/A	Training	5	Flowcell 3
DL_PA_001618	3.7	49860264	N/A	Training	5	Flowcell 3
DL_PA_001620	4	54567362	N/A	Training	5	Flowcell 3
DL_PA_001621	3.5	46697169	N/A	Training	5	Flowcell 3
DL_PA_001625	3.7	50859670	N/A	Training	5	Flowcell 3
DL_PA_001626	3.2	44205956	N/A	Training	5	Flowcell 3
DL_PA_001627	3.3	45118479	N/A	Training	5	Flowcell 3
DL_PA_001628	3.7	49965514	N/A	Training	5	Flowcell 3
DL_PA_001629	4.6	61578429	N/A	Training	5	Flowcell 3
DL_PA_001630	3.2	43820087	N/A	Training	5	Flowcell 3
DL_PA_001632	3.1	41760169	N/A	Training	5	Flowcell 3
DL_PA_001633	3.6	47986036	N/A	Training	5	Flowcell 3
DL_PA_001635	3	40248317	N/A	Training	5	Flowcell 3
DL_PA_001638	3.7	50051922	N/A	Training	5	Flowcell 3
DL_PA_001640	3.6	48792565	N/A	Training	5	Flowcell 3
DL_PA_001642	2.6	36328959	N/A	Training	5	Flowcell 3
DL_PA_001643	3.7	50349199	N/A	Training	5	Flowcell 3
DL_PA_001644	5.1	68092179	N/A	Training	5	Flowcell 3
DL_PA_001649	3.5	46316722	N/A	Training	5	Flowcell 3
DL_PA_001651	3.6	48793280	N/A	Training	5	Flowcell 3
DL_PA_001653	4.2	57462876	N/A	Training	5	Flowcell 3
DL_PA_001654	3.3	44453304	N/A	Training	5	Flowcell 3
DL_PA_001655	3.5	47525105	N/A	Training	5	Flowcell 3
DL_PA_001656	3.5	47676329	N/A	Training	5	Flowcell 3
DL_PA_001657	3.3	45106220	N/A	Training	5	Flowcell 3
DL_PA_001658	3.4	44874396	N/A	Training	5	Flowcell 3
DL_PA_001660	3.5	48244127	N/A	Training	5	Flowcell 3
DL_PA_001662	3.3	44248532	N/A	Training	5	Flowcell 3
DL_PA_001664	3	40886256	N/A	Training	5	Flowcell 3
DL_PA_001666	3.1	42660675	N/A	Training	5	Flowcell 3
DL_PA_001667	3	40636386	N/A	Training	5	Flowcell 3
DL_PA_001670	3.7	48693640	N/A	Training	5	Flowcell 3
DL_PA_001671	3.8	51965818	N/A	Training	5	Flowcell 3
DL_PA_001672	3.6	49041810	N/A	Training	6	Flowcell 3
DL_PA_001674	3.3	44009455	N/A	Training	6	Flowcell 3
DL_PA_001679	3.8	51869024	N/A	Training	6	Flowcell 3
DL_PA_001680	3.6	47717977	N/A	Training	6	Flowcell 3
DL_PA_001681	4.2	55886056	N/A	Training	6	Flowcell 3
DL_PA_001683	4.1	55452227	N/A	Training	6	Flowcell 3
DL_PA_001684	3.6	48602460	N/A	Training	6	Flowcell 3
DL_PA_001687	2.7	36386839	N/A	Training	6	Flowcell 3
DL_PA_001688	3.8	51568941	N/A	Training	6	Flowcell 3
DL_PA_001689	3.9	53110470	N/A	Training	6	Flowcell 3
DL_PA_001691	3.8	49895506	N/A	Training	6	Flowcell 3
DL_PA_001694	2.9	39472995	N/A	Training	6	Flowcell 3
DL_PA_001695	3.7	50506726	N/A	Training	6	Flowcell 3
DL_PA_001697	4.4	60074203	N/A	Training	6	Flowcell 3
DL_PA_001700	3.8	51669460	N/A	Training	6	Flowcell 3
DL_PA_001704	3.5	47512326	N/A	Training	6	Flowcell 3
DL_PA_001705	3.8	50663957	N/A	Training	6	Flowcell 3
DL_PA_001706	3.2	42170224	N/A	Training	6	Flowcell 3
DL_PA_001707	2.7	37190080	N/A	Training	6	Flowcell 3
DL_PA_001709	3.1	41760408	N/A	Training	6	Flowcell 3
DL_PA_001711	3.9	51759841	N/A	Training	6	Flowcell 3
DL_PA_001712	3.5	47059471	N/A	Training	6	Flowcell 3
DL_PA_001713	4	54320989	N/A	Training	6	Flowcell 3
DL_PA_001716	3	40014271	N/A	Training	6	Flowcell 3
DL_PA_001717	3.1	41621284	N/A	Training	6	Flowcell 3
DL_PA_001718	3.6	48328532	N/A	Training	6	Flowcell 3
DL_PA_001719	3.1	41322093	N/A	Training	6	Flowcell 3
DL_PA_001723	3.4	45875637	N/A	Training	6	Flowcell 3
DL_PA_001725	3.6	47943757	N/A	Training	6	Flowcell 3
DL_PA_001726	3.4	45822605	N/A	Training	6	Flowcell 3
DL_PA_001728	3.5	45950651	N/A	Training	6	Flowcell 3
DL_PA_001729	3.6	47538962	N/A	Training	6	Flowcell 3
DL_PA_001730	3.2	42640095	N/A	Training	6	Flowcell 3
DL_PA_001731	3.3	45440575	N/A	Training	6	Flowcell 3
DL_PA_001733	3.9	52060605	N/A	Training	6	Flowcell 3
DL_PA_001734	3.2	43067446	N/A	Training	6	Flowcell 3
DL_PA_001735	3.2	42927469	N/A	Training	6	Flowcell 3
DL_PA_001737	2.7	35877634	N/A	Training	6	Flowcell 3
DL_PA_001738	3.2	42009300	N/A	Training	6	Flowcell 3
DL_PA_001740	3.6	47822971	N/A	Training	6	Flowcell 3
DL_PA_001741	3.7	50482606	N/A	Training	6	Flowcell 3
DL_PA_001745	3.4	46350528	N/A	Training	6	Flowcell 3
DL_PA_001747	3.2	43778410	N/A	Training	6	Flowcell 3
DL_PA_001750	3.5	47446718	N/A	Training	6	Flowcell 3
DL_PA_001756	3.8	51198602	N/A	Training	6	Flowcell 3
DL_PA_001757	3.4	45895459	N/A	Training	6	Flowcell 3
DL_PA_001760	3.3	44862531	N/A	Training	6	Flowcell 3
DL_PA_001761	3.2	42783424	N/A	Training	6	Flowcell 3
DL_PA_001762	3.4	44633324	N/A	Training	6	Flowcell 3
DL_PA_001763	3.2	43194767	N/A	Training	6	Flowcell 3
DL_PA_001764	3.3	44507329	N/A	Training	6	Flowcell 3
DL_PA_001765	3.3	43398955	N/A	Training	6	Flowcell 3
DL_PA_001766	3.6	48099817	N/A	Training	6	Flowcell 3
DL_PA_001770	3.1	41921790	N/A	Training	7	Flowcell 4
DL_PA_001772	2.6	34006420	N/A	Training	7	Flowcell 4
DL_PA_001773	2.8	38652369	N/A	Training	7	Flowcell 4
DL_PA_001774	3.2	43819871	N/A	Training	7	Flowcell 4
DL_PA_001776	3.6	47552510	N/A	Training	7	Flowcell 4
DL_PA_001777	3	40603743	N/A	Training	7	Flowcell 4
DL_PA_001779	3.9	53222942	N/A	Training	7	Flowcell 4
DL_PA_001780	3.3	44498560	N/A	Training	7	Flowcell 4
DL_PA_001782	3.2	42441874	N/A	Training	7	Flowcell 4
DL_PA_001788	3.3	44256334	N/A	Training	7	Flowcell 4
DL_PA_001789	2.9	38654977	N/A	Training	7	Flowcell 4
DL_PA_001793	3.9	52172901	N/A	Training	7	Flowcell 4
DL_PA_001796	3.8	51271664	N/A	Training	7	Flowcell 4
DL_PA_001800	3.9	52360033	N/A	Training	7	Flowcell 4
DL_PA_001801	3.7	49657065	N/A	Training	7	Flowcell 4
DL_PA_001802	3.1	41111790	N/A	Training	7	Flowcell 4
DL_PA_001806	3.4	46937596	N/A	Training	7	Flowcell 4
DL_PA_001807	4.4	58549481	N/A	Training	7	Flowcell 4
DL_PA_001809	3.4	46276887	N/A	Training	7	Flowcell 4
DL_PA_001810	4	52935179	N/A	Training	7	Flowcell 4
DL_PA_001811	4.7	62974065	N/A	Training	7	Flowcell 4
DL_PA_001812	3.7	50851490	N/A	Training	7	Flowcell 4
DL_PA_001813	3.5	47612672	N/A	Training	7	Flowcell 4
DL_PA_001815	4	54744165	N/A	Training	7	Flowcell 4
DL_PA_001818	3.1	40865919	N/A	Training	7	Flowcell 4
DL_PA_001819	3.5	48367236	N/A	Training	7	Flowcell 4
DL_PA_001820	3.2	42746074	N/A	Training	7	Flowcell 4
DL_PA_001821	3.4	46466907	N/A	Training	7	Flowcell 4
DL_PA_001824	3.2	43127464	N/A	Training	7	Flowcell 4
DL_PA_001825	3.4	46264745	N/A	Training	7	Flowcell 4
DL_PA_001826	3.8	51246186	N/A	Training	7	Flowcell 4
DL_PA_001827	3.6	48559022	N/A	Training	7	Flowcell 4
DL_PA_001829	3.1	40884605	N/A	Training	7	Flowcell 4
DL_PA_001830	3.4	46938280	N/A	Training	7	Flowcell 4
DL_PA_001832	2.9	39862532	N/A	Training	7	Flowcell 4
DL_PA_001834	4.2	56123255	N/A	Training	7	Flowcell 4
DL_PA_001836	3.9	51510290	N/A	Training	7	Flowcell 4
DL_PA_001837	3.8	51813794	N/A	Training	7	Flowcell 4
DL_PA_001839	3.2	42044151	N/A	Training	7	Flowcell 4
DL_PA_001840	3.1	41727318	N/A	Training	7	Flowcell 4
DL_PA_001841	3.5	48212665	N/A	Training	7	Flowcell 4
DL_PA_001843	3.8	50383032	N/A	Training	7	Flowcell 4
DL_PA_001845	3.3	44655759	N/A	Training	7	Flowcell 4
DL_PA_001846	3.2	43240847	N/A	Training	7	Flowcell 4
DL_PA_001848	4.2	56602960	N/A	Training	7	Flowcell 4
DL_PA_001853	3.6	48454764	N/A	Training	7	Flowcell 4
DL_PA_001854	3.1	41966135	N/A	Training	7	Flowcell 4
DL_PA_001857	4.2	57689494	N/A	Training	7	Flowcell 4
DL_PA_001859	3.3	44723346	N/A	Training	7	Flowcell 4
DL_PA_001860	3.5	46999219	N/A	Training	7	Flowcell 4
DL_PA_001861	3.2	42626177	N/A	Training	7	Flowcell 4
DL_PA_001862	3.3	44536562	N/A	Training	8	Flowcell 4
DL_PA_001868	3.1	42425706	N/A	Training	8	Flowcell 4
DL_PA_001870	3.4	45298424	N/A	Training	8	Flowcell 4
DL_PA_001871	4	53208128	N/A	Training	8	Flowcell 4
DL_PA_001873	3.5	47200833	N/A	Training	8	Flowcell 4
DL_PA_001876	3.5	47692258	N/A	Training	8	Flowcell 4
DL_PA_001877	3.1	40682713	N/A	Training	8	Flowcell 4
DL_PA_001878	3.5	48101494	N/A	Training	8	Flowcell 4
DL_PA_001879	3.6	48466595	N/A	Training	8	Flowcell 4
DL_PA_001880	4	53942989	N/A	Training	8	Flowcell 4
DL_PA_001881	3	41040898	N/A	Training	8	Flowcell 4
DL_PA_001882	2.9	40075572	N/A	Training	8	Flowcell 4
DL_PA_001883	4.3	56787047	N/A	Training	8	Flowcell 4
DL_PA_001886	2.9	39016551	N/A	Training	8	Flowcell 4
DL_PA_001888	3.6	48248068	N/A	Training	8	Flowcell 4
DL_PA_001889	4.2	56102653	N/A	Training	8	Flowcell 4
DL_PA_001890	3.6	48174355	N/A	Training	8	Flowcell 4
DL_PA_001891	3.3	43747561	N/A	Training	8	Flowcell 4
DL_PA_001893	3.6	48669997	N/A	Training	8	Flowcell 4
DL_PA_001894	4	54781508	N/A	Training	8	Flowcell 4
DL_PA_001897	2.7	36504686	N/A	Training	8	Flowcell 4
DL_PA_001899	4.4	59016934	N/A	Training	8	Flowcell 4
DL_PA_001900	4.2	56120279	N/A	Training	8	Flowcell 4
DL_PA_001903	3.5	47014889	N/A	Training	8	Flowcell 4
DL_PA_001908	2.7	35933168	N/A	Training	8	Flowcell 4
DL_PA_001912	3.4	45248263	N/A	Training	8	Flowcell 4
DL_PA_001914	3.3	44962583	N/A	Training	8	Flowcell 4
DL_PA_001918	3.4	46802260	N/A	Training	8	Flowcell 4
DL_PA_001919	3.1	42136299	N/A	Training	8	Flowcell 4
DL_PA_001920	3.5	47033542	N/A	Training	8	Flowcell 4
DL_PA_001924	3.3	44667875	N/A	Training	8	Flowcell 4
DL_PA_001926	3.8	50210787	N/A	Training	8	Flowcell 4
DL_PA_001927	3.3	43881376	N/A	Training	8	Flowcell 4
DL_PA_001928	4.1	54259470	N/A	Training	8	Flowcell 4
DL_PA_001929	3.3	44347658	N/A	Training	8	Flowcell 4
DL_PA_001935	3	39994639	N/A	Training	8	Flowcell 4
DL_PA_001941	3.3	45224298	N/A	Training	8	Flowcell 4
DL_PA_001943	3.9	53405547	N/A	Training	8	Flowcell 4
DL_PA_001944	3.7	49819852	N/A	Training	8	Flowcell 4
DL_PA_001945	3.1	41671402	N/A	Training	8	Flowcell 4
DL_PA_001946	3.5	48136019	N/A	Training	8	Flowcell 4
DL_PA_001947	3.6	49162483	N/A	Training	8	Flowcell 4
DL_PA_001948	3.9	52187818	N/A	Training	8	Flowcell 4
DL_PA_001950	3.9	53147019	N/A	Training	8	Flowcell 4
DL_PA_001951	3.5	47532055	N/A	Training	8	Flowcell 4
DL_PA_001952	3.7	49903821	N/A	Training	8	Flowcell 4
DL_PA_001953	3.7	49752788	N/A	Training	8	Flowcell 4
DL_PA_001954	3.4	46406424	N/A	Training	8	Flowcell 4
DL_PA_001955	3.3	44509009	N/A	Training	8	Flowcell 4
DL_PA_001956	3.3	43859513	N/A	Training	8	Flowcell 4
DL_PA_001957	3.3	44183691	N/A	Training	9	Flowcell 5
DL_PA_001961	2.9	39835426	N/A	Training	9	Flowcell 5
DL_PA_001962	2.5	33642255	N/A	Training	9	Flowcell 5
DL_PA_001963	2.9	39614426	N/A	Training	9	Flowcell 5
DL_PA_001967	3	41509370	N/A	Training	9	Flowcell 5
DL_PA_001969	3	41508614	N/A	Training	9	Flowcell 5
DL_PA_001970	3.2	42259731	N/A	Training	9	Flowcell 5
DL_PA_001971	3	40490226	N/A	Training	9	Flowcell 5
DL_PA_001972	2.7	36459265	N/A	Training	9	Flowcell 5
DL_PA_001973	3.1	41812438	N/A	Training	9	Flowcell 5
DL_PA_001977	3	39410985	N/A	Training	9	Flowcell 5
DL_PA_001978	3.7	48921119	N/A	Training	9	Flowcell 5
DL_PA_001979	2.6	36190163	N/A	Training	9	Flowcell 5
DL_PA_001982	3.5	46821170	N/A	Training	9	Flowcell 5
DL_PA_001983	3.2	42654070	N/A	Training	9	Flowcell 5
DL_PA_001985	3	41449990	N/A	Training	9	Flowcell 5
DL_PA_001987	2.9	39263595	N/A	Training	9	Flowcell 5
DL_PA_001992	3.1	41037490	N/A	Training	9	Flowcell 5
DL_PA_001994	3.2	43323033	N/A	Training	9	Flowcell 5
DL_PA_001998	3.7	50961174	N/A	Training	9	Flowcell 5
DL_PA_001999	2.4	32591106	N/A	Training	9	Flowcell 5
DL_PA_002001	4.4	59078161	N/A	Training	9	Flowcell 5
DL_PA_002004	3.2	43872625	N/A	Training	9	Flowcell 5
DL_PA_002007	3.2	43755607	N/A	Training	9	Flowcell 5
DL_PA_002008	3.2	42802187	N/A	Training	9	Flowcell 5
DL_PA_002009	3.1	41270011	N/A	Training	9	Flowcell 5
DL_PA_002010	2.8	37616346	N/A	Training	9	Flowcell 5
DL_PA_002015	2.8	37389549	N/A	Training	9	Flowcell 5
DL_PA_002017	2.8	37729288	N/A	Training	9	Flowcell 5
DL_PA_002018	2.2	29768999	N/A	Training	9	Flowcell 5
DL_PA_002019	2.6	36011713	N/A	Training	9	Flowcell 5
DL_PA_002020	2.8	37507920	N/A	Training	9	Flowcell 5
DL_PA_002021	2.9	39019795	N/A	Training	9	Flowcell 5
DL_PA_002022	2.9	40405992	N/A	Training	9	Flowcell 5
DL_PA_002023	3.4	45182019	N/A	Training	9	Flowcell 5
DL_PA_002024	3.4	44866661	N/A	Training	9	Flowcell 5
DL_PA_002025	3.3	43725437	N/A	Training	9	Flowcell 5
DL_PA_002027	3.3	44747651	N/A	Training	9	Flowcell 5
DL_PA_002028	2.6	35245713	N/A	Training	9	Flowcell 5
DL_PA_002029	3.1	41904092	N/A	Training	9	Flowcell 5
DL_PA_002031	3	40791013	N/A	Training	9	Flowcell 5
DL_PA_002033	3.1	41955981	N/A	Training	9	Flowcell 5
DL_PA_002034	3	41303705	N/A	Training	9	Flowcell 5
DL_PA_002035	3.1	42140636	N/A	Training	9	Flowcell 5
DL_PA_002036	3.6	47685590	N/A	Training	9	Flowcell 5
DL_PA_002038	3.8	51486743	N/A	Training	9	Flowcell 5
DL_PA_002039	2.5	34368165	N/A	Training	9	Flowcell 5
DL_PA_002040	3.1	42211130	N/A	Training	9	Flowcell 5
DL_PA_002042	3.1	41361153	N/A	Training	9	Flowcell 5
DL_PA_002046	3.3	45516083	N/A	Training	9	Flowcell 5
DL_PA_002049	2.7	37622097	N/A	Training	9	Flowcell 5
DL_PA_002052	3.2	42705973	N/A	Training	10	Flowcell 5
DL_PA_002058	2.6	35849085	N/A	Training	10	Flowcell 5
DL_PA_002059	3.3	44183430	N/A	Training	10	Flowcell 5
DL_PA_002060	3.3	45321748	N/A	Training	10	Flowcell 5
DL_PA_002061	3.5	46444292	N/A	Training	10	Flowcell 5
DL_PA_002062	3.5	47990292	N/A	Training	10	Flowcell 5
DL_PA_002068	2.9	39644248	N/A	Training	10	Flowcell 5
DL_PA_002070	3.6	49635357	N/A	Training	10	Flowcell 5
DL_PA_002072	3	39362952	N/A	Training	10	Flowcell 5
DL_PA_002073	3.1	41054356	N/A	Training	10	Flowcell 5
DL_PA_002076	3.5	47405179	N/A	Training	10	Flowcell 5
DL_PA_002078	3	40373691	N/A	Training	10	Flowcell 5
DL_PA_002079	3.3	44609039	N/A	Training	10	Flowcell 5
DL_PA_002082	3.4	46157160	N/A	Training	10	Flowcell 5
DL_PA_002083	3.4	46420521	N/A	Training	10	Flowcell 5
DL_PA_002084	3.1	42524838	N/A	Training	10	Flowcell 5
DL_PA_002085	3.2	44582719	N/A	Training	10	Flowcell 5
DL_PA_002086	3.2	43688895	N/A	Training	10	Flowcell 5
DL_PA_002087	3.2	42765376	N/A	Training	10	Flowcell 5
DL_PA_002089	3.4	46350848	N/A	Training	10	Flowcell 5
DL_PA_002091	3.5	48403419	N/A	Training	10	Flowcell 5
DL_PA_002092	3.4	44897441	N/A	Training	10	Flowcell 5
DL_PA_002093	3.4	45129236	N/A	Training	10	Flowcell 5
DL_PA_002094	3	40511829	N/A	Training	10	Flowcell 5
DL_PA_002095	2.8	38052531	N/A	Training	10	Flowcell 5
DL_PA_002097	3.1	42632330	N/A	Training	10	Flowcell 5
DL_PA_002098	3	40553079	N/A	Training	10	Flowcell 5
DL_PA_002104	2.9	38378570	N/A	Training	10	Flowcell 5
DL_PA_002106	2.8	37627767	N/A	Training	10	Flowcell 5
DL_PA_002108	2.9	39499510	N/A	Training	10	Flowcell 5
DL_PA_002109	2.6	34677649	N/A	Training	10	Flowcell 5
DL_PA_002110	2.4	32221149	N/A	Training	10	Flowcell 5
DL_PA_002113	2.9	40083427	N/A	Training	10	Flowcell 5
DL_PA_002114	2.5	33232302	N/A	Training	10	Flowcell 5
DL_PA_002116	2.7	35981074	N/A	Training	10	Flowcell 5
DL_PA_002118	3.2	42825333	N/A	Training	10	Flowcell 5
DL_PA_002119	2.9	38994710	N/A	Training	10	Flowcell 5
DL_PA_002120	3.2	42537729	N/A	Training	10	Flowcell 5
DL_PA_002122	2.8	38079656	N/A	Training	10	Flowcell 5
DL_PA_002123	2.7	36668573	N/A	Training	10	Flowcell 5
DL_PA_002126	3	40728290	N/A	Training	10	Flowcell 5
DL_PA_002128	2.8	37863076	N/A	Training	10	Flowcell 5
DL_PA_002129	2.5	34825425	N/A	Training	10	Flowcell 5
DL_PA_002132	2.7	36607020	N/A	Training	10	Flowcell 5
DL_PA_002133	3	39957996	N/A	Training	10	Flowcell 5
DL_PA_002135	2.6	34877569	N/A	Training	10	Flowcell 5
DL_PA_002137	2.6	34348208	N/A	Training	10	Flowcell 5
DL_PA_002142	2.7	36335362	N/A	Training	10	Flowcell 5
DL_PA_002148	3.5	47371536	N/A	Training	11	Flowcell 6
DL_PA_002149	3.3	45001223	N/A	Training	11	Flowcell 6
DL_PA_002150	3.4	46804760	N/A	Training	11	Flowcell 6
DL_PA_002152	2.8	38782034	N/A	Training	11	Flowcell 6
DL_PA_002154	3.2	42937543	N/A	Training	11	Flowcell 6
DL_PA_002158	3.6	47972757	N/A	Training	11	Flowcell 6
DL_PA_002159	3.8	50407519	N/A	Training	11	Flowcell 6
DL_PA_002161	3.7	49956364	N/A	Training	11	Flowcell 6
DL_PA_002165	3.4	46492360	N/A	Training	11	Flowcell 6
DL_PA_002169	2.8	37075795	N/A	Training	11	Flowcell 6
DL_PA_002170	4.2	55875385	N/A	Training	11	Flowcell 6
DL_PA_002172	3.4	45518822	N/A	Training	11	Flowcell 6
DL_PA_002173	3.5	47172034	N/A	Training	11	Flowcell 6
DL_PA_002174	3.2	43041565	N/A	Training	11	Flowcell 6
DL_PA_002178	3.2	43059501	N/A	Training	11	Flowcell 6
DL_PA_002179	3.2	43223489	N/A	Training	11	Flowcell 6
DL_PA_002180	3.7	48909792	N/A	Training	11	Flowcell 6
DL_PA_002188	3.8	50804692	N/A	Training	11	Flowcell 6
DL_PA_002189	3.7	49007686	N/A	Training	11	Flowcell 6
DL_PA_002190	3.5	46078440	N/A	Training	11	Flowcell 6
DL_PA_002196	3.3	45434816	N/A	Training	11	Flowcell 6
DL_PA_002199	3.7	50702825	N/A	Training	11	Flowcell 6
DL_PA_002200	3.4	45899008	N/A	Training	11	Flowcell 6
DL_PA_002202	3.4	45284646	N/A	Training	11	Flowcell 6
DL_PA_002204	2.8	38067183	N/A	Training	11	Flowcell 6
DL_PA_002207	3.5	48304560	N/A	Training	11	Flowcell 6
DL_PA_002209	2.7	36239657	N/A	Training	11	Flowcell 6
DL_PA_002212	3.3	44008978	N/A	Training	11	Flowcell 6
DL_PA_002213	3.2	43452493	N/A	Training	11	Flowcell 6
DL_PA_002214	3.1	42339359	N/A	Training	11	Flowcell 6
DL_PA_002219	2.8	37494456	N/A	Training	11	Flowcell 6
DL_PA_002220	2.7	36603975	N/A	Training	11	Flowcell 6
DL_PA_002225	3.5	47475807	N/A	Training	11	Flowcell 6
DL_PA_002231	3.4	45873111	N/A	Training	11	Flowcell 6
DL_PA_002234	3.3	45010467	N/A	Training	11	Flowcell 6
DL_PA_002235	3.7	48922885	N/A	Training	11	Flowcell 6
DL_PA_002236	3.7	50169843	N/A	Training	11	Flowcell 6
DL_PA_002238	3.7	49244660	N/A	Training	11	Flowcell 6
DL_PA_002239	3.4	46684446	N/A	Training	11	Flowcell 6
DL_PA_002240	3.6	47867357	N/A	Training	11	Flowcell 6
DL_PA_002242	3.2	44118647	N/A	Training	12	Flowcell 6
DL_PA_002243	4.2	56658266	N/A	Training	12	Flowcell 6
DL_PA_002245	3.7	50330827	N/A	Training	12	Flowcell 6
DL_PA_002248	3.4	45517503	N/A	Training	12	Flowcell 6
DL_PA_002252	3.7	50187459	N/A	Training	12	Flowcell 6
DL_PA_002255	3.9	52662295	N/A	Training	12	Flowcell 6
DL_PA_002257	3.4	47859377	N/A	Training	12	Flowcell 6
DL_PA_002258	3.6	48859936	N/A	Training	12	Flowcell 6
DL_PA_002260	4.2	56018982	N/A	Training	12	Flowcell 6
DL_PA_002262	3.8	51090892	N/A	Training	12	Flowcell 6
DL_PA_002263	3.2	44137114	N/A	Training	12	Flowcell 6
DL_PA_002265	4.1	55165887	N/A	Training	12	Flowcell 6
DL_PA_002266	4.5	61166577	N/A	Training	12	Flowcell 6
DL_PA_002267	4.5	60312464	N/A	Training	12	Flowcell 6
DL_PA_002268	3.5	47413025	N/A	Training	12	Flowcell 6
DL_PA_002269	2.8	37614100	N/A	Training	12	Flowcell 6
DL_PA_002272	3.7	51149565	N/A	Training	12	Flowcell 6
DL_PA_002276	4	53193590	N/A	Training	12	Flowcell 6
DL_PA_002280	4.2	55725033	N/A	Training	12	Flowcell 6
DL_PA_002281	3.6	48956168	N/A	Training	12	Flowcell 6
DL_PA_002282	4	52958072	N/A	Training	12	Flowcell 6
DL_PA_002284	3.1	42652577	N/A	Training	12	Flowcell 6
DL_PA_002285	2.8	38384426	N/A	Training	12	Flowcell 6
DL_PA_002288	3.9	51577622	N/A	Training	12	Flowcell 6
DL_PA_002289	2.9	38067796	N/A	Training	12	Flowcell 6
DL_PA_002290	3.4	46899049	N/A	Training	12	Flowcell 6
DL_PA_002291	3.2	42251419	N/A	Training	12	Flowcell 6
DL_PA_002293	2.9	39320095	N/A	Training	12	Flowcell 6
DL_PA_002294	3.5	47365102	N/A	Training	12	Flowcell 6
DL_PA_002295	3.1	42836165	N/A	Training	12	Flowcell 6
DL_PA_002296	3.5	47241070	N/A	Training	12	Flowcell 6
DL_PA_002297	3.3	43406530	N/A	Training	12	Flowcell 6
DL_PA_002301	3.1	42464611	N/A	Training	12	Flowcell 6
DL_PA_002302	2.9	39262968	N/A	Training	12	Flowcell 6
DL_PA_002337	3.6	49637499	N/A	Training	13	Flowcell 7
DL_PA_002338	3.8	51102361	N/A	Training	13	Flowcell 7
DL_PA_002339	3.3	43954577	N/A	Training	13	Flowcell 7
DL_PA_002340	3.7	48648704	N/A	Training	13	Flowcell 7
DL_PA_002341	3.7	48950293	N/A	Training	13	Flowcell 7
DL_PA_002342	2.9	40049088	N/A	Training	13	Flowcell 7
DL_PA_002343	3	40760156	N/A	Training	13	Flowcell 7
DL_PA_002344	3.3	44800808	N/A	Training	13	Flowcell 7
DL_PA_002345	3.4	45462727	N/A	Training	13	Flowcell 7
DL_PA_002347	3.8	51482759	N/A	Training	13	Flowcell 7
DL_PA_002348	4.4	60299901	N/A	Training	13	Flowcell 7
DL_PA_002349	3.5	47812366	N/A	Training	13	Flowcell 7
DL_PA_002350	2.9	39676076	N/A	Training	13	Flowcell 7
DL_PA_002352	3.5	46950671	N/A	Training	13	Flowcell 7
DL_PA_002353	3.1	42009642	N/A	Training	13	Flowcell 7
DL_PA_002355	3.4	46203497	N/A	Training	13	Flowcell 7
DL_PA_002356	3.1	42357637	N/A	Training	13	Flowcell 7
DL_PA_002358	3.7	50879128	N/A	Training	13	Flowcell 7
DL_PA_002360	3.3	44712668	N/A	Training	13	Flowcell 7
DL_PA_002361	3.1	42189764	N/A	Training	13	Flowcell 7
DL_PA_002362	3.8	52064024	N/A	Training	13	Flowcell 7
DL_PA_002364	3.8	51034337	N/A	Training	13	Flowcell 7
DL_PA_002365	3.2	43512044	N/A	Training	13	Flowcell 7
DL_PA_002367	3.5	47148136	N/A	Training	13	Flowcell 7
DL_PA_002368	2.7	36449576	N/A	Training	13	Flowcell 7
DL_PA_002369	3.5	47909309	N/A	Training	13	Flowcell 7
DL_PA_002370	3.3	44678336	N/A	Training	13	Flowcell 7
DL_PA_002373	4.3	56861915	N/A	Training	13	Flowcell 7
DL_PA_002376	3.6	49561548	N/A	Training	13	Flowcell 7
DL_PA_002377	3.5	46240982	N/A	Training	13	Flowcell 7
DL_PA_002378	3.4	45837281	N/A	Training	13	Flowcell 7
DL_PA_002379	3.3	45418478	N/A	Training	13	Flowcell 7
DL_PA_002380	3.4	45338803	N/A	Training	13	Flowcell 7
DL_PA_002381	3.8	51699708	N/A	Training	13	Flowcell 7
DL_PA_002382	3.2	42375271	N/A	Training	13	Flowcell 7
DL_PA_002383	3.1	40949408	N/A	Training	13	Flowcell 7
DL_PA_002384	3	40977524	N/A	Training	13	Flowcell 7
DL_PA_002385	3.5	46975623	N/A	Training	13	Flowcell 7
DL_PA_002386	3.2	43228662	N/A	Training	13	Flowcell 7
DL_PA_002387	3.3	44946152	N/A	Training	13	Flowcell 7
DL_PA_002388	3.1	41256363	N/A	Training	13	Flowcell 7
DL_PA_002389	2.8	38679551	N/A	Training	13	Flowcell 7
DL_PA_002390	3.4	46453711	N/A	Training	13	Flowcell 7
DL_PA_002391	3.5	47370002	N/A	Training	13	Flowcell 7
DL_PA_002392	3.2	44122607	N/A	Training	13	Flowcell 7
DL_PA_002393	4.5	60374164	N/A	Training	13	Flowcell 7
DL_PA_002394	3	40616253	N/A	Training	13	Flowcell 7
DL_PA_002395	3.2	42841416	N/A	Training	13	Flowcell 7
DL_PA_002396	3.1	41725492	N/A	Training	13	Flowcell 7
DL_PA_002397	2.6	35948931	N/A	Training	13	Flowcell 7
DL_PA_002398	3.4	44771205	N/A	Training	13	Flowcell 7
DL_PA_002400	3.4	45846614	N/A	Training	13	Flowcell 7
DL_PA_002401	3.2	43924366	N/A	Training	13	Flowcell 7
DL_PA_002402	2.5	33035354	N/A	Training	13	Flowcell 7
DL_PA_002404	3.5	47556446	N/A	Training	13	Flowcell 7
DL_PA_002405	3.2	43533087	N/A	Training	13	Flowcell 7
DL_PA_002406	3.3	44529197	N/A	Training	13	Flowcell 7
DL_PA_002408	4.2	56302850	N/A	Training	13	Flowcell 7
DL_PA_002409	3.9	52242080	N/A	Training	13	Flowcell 7
DL_PA_002410	2.8	37263448	N/A	Training	13	Flowcell 7
DL_PA_002411	3.1	41644667	N/A	Training	13	Flowcell 7
DL_PA_002412	2.9	38080417	N/A	Training	13	Flowcell 7
DL_PA_002414	2.9	39633355	N/A	Training	13	Flowcell 7
DL_PA_002415	3.2	43285023	N/A	Training	13	Flowcell 7
DL_PA_002416	3.7	51193655	N/A	Training	13	Flowcell 7
DL_PA_002417	3.2	42705414	N/A	Training	13	Flowcell 7
DL_PA_002418	3.5	47008657	N/A	Training	13	Flowcell 7
DL_PA_002419	3.2	43335153	N/A	Training	13	Flowcell 7
DL_PA_002421	2.8	38665084	N/A	Training	13	Flowcell 7
DL_PA_002422	3.2	43565605	N/A	Training	13	Flowcell 7
DL_PA_002423	3.3	43944561	N/A	Training	13	Flowcell 7
DL_PA_002424	2.9	39152873	N/A	Training	13	Flowcell 7
DL_PA_002425	3.3	44749717	N/A	Training	13	Flowcell 7
DL_PA_002428	2.3	31483919	N/A	Training	13	Flowcell 7
DLP02470	3.1	42127824	0.27	Validaton	1	Flowcell 1
DLP02473	2.8	37780382	1	Validaton	1	Flowcell 1
DLP02475	2.5	33397926	0.23	Validaton	1	Flowcell 1
DLP02476	2.7	37292297	0.79	Validaton	1	Flowcell 1
DLP02478	3.3	44590381	0.37	Validaton	1	Flowcell 1
DLP02481	4	54654577	0.2	Validaton	1	Flowcell 1
DLP02482	2.6	34993067	0.77	Validaton	1	Flowcell 1
DLP02484	3.1	42366439	0.41	Validaton	1	Flowcell 1
DLP02485	3.1	40883872	0.38	Validaton	1	Flowcell 1
DLP02486	3.3	45114130	0.16	Validaton	1	Flowcell 1
DLP02487	2.9	40219736	0.5	Validaton	1	Flowcell 1
DLP02488	3	40749299	0.99	Validaton	1	Flowcell 1
DLP02490	3.2	42535721	0.48	Validaton	1	Flowcell 1
DLP02492	2.3	31977026	0.46	Validaton	1	Flowcell 1
DLP02493	3.4	44889232	0.22	Validaton	1	Flowcell 1
DLP02494	3.1	42791201	0.23	Validaton	1	Flowcell 1
DLP02496	4	55006156	0.24	Validaton	1	Flowcell 1
DLP02497	2.9	39373960	0.25	Validaton	1	Flowcell 1
DLP02498	3.5	47873609	0.28	Validaton	1	Flowcell 1
DLP02499	3.2	43282402	0.22	Validaton	1	Flowcell 1
DLP02500	3.2	43161784	0.26	Validaton	1	Flowcell 1
DLP02503	3.3	44835386	0.15	Validaton	1	Flowcell 1
DLP02504	3.4	45800258	0.22	Validaton	1	Flowcell 1
DLP02506	4.2	58079771	0.2	Validaton	1	Flowcell 1
DLP02507	2.9	39246385	0.14	Validaton	1	Flowcell 1
DLP02508	3.1	42502392	0.21	Validaton	1	Flowcell 1
DLP02509	3	40579300	0.27	Validaton	1	Flowcell 1
DLP02510	2.6	35900397	0.13	Validaton	1	Flowcell 1
DLP02511	2.9	38314296	0.32	Validaton	1	Flowcell 1
DLP02512	2.6	35970739	0.33	Validaton	1	Flowcell 1
DLP02513	2.9	38993754	0.23	Validaton	1	Flowcell 1
DLP02514	3.1	40669783	0.49	Validaton	1	Flowcell 1
DLP02516	2.6	35799498	0.14	Validaton	1	Flowcell 1
DLP02517	2.6	35612948	0.21	Validaton	1	Flowcell 1
DLP02518	3.9	52716995	0.24	Validaton	1	Flowcell 1
DLP02519	3.3	44643750	0.8	Validaton	1	Flowcell 1
DLP02520	3.3	44202703	0.31	Validaton	1	Flowcell 1
DLP02521	3.8	52245432	0.15	Validaton	1	Flowcell 1
DLP02522	2.6	36040180	0.56	Validaton	1	Flowcell 1
DLP02524	2.5	34494744	0.77	Validaton	1	Flowcell 1
DLP02525	3.7	49219487	0.23	Validaton	1	Flowcell 1
DLP02526	3.7	50924675	0.24	Validaton	1	Flowcell 1
DLP02527	3.4	47074871	0.33	Validaton	1	Flowcell 1
DLP02530	3.5	46386267	0.36	Validaton	1	Flowcell 1
DLP02534	3.6	47932375	0.22	Validaton	1	Flowcell 1
DLP02535	2.8	37467975	0.39	Validaton	1	Flowcell 1
DLP02536	4	54078151	0.33	Validaton	1	Flowcell 1
DLP02538	4.2	55863539	0.96	Validaton	1	Flowcell 1
DLP02539	3.5	46673963	0.29	Validaton	1	Flowcell 1
DLP02540	2.2	28854901	0.39	Validaton	1	Flowcell 1
DLP02541	3	41746713	0.19	Validaton	1	Flowcell 1
DLP02542	3.7	49007384	0.27	Validaton	1	Flowcell 1
DLP02543	2.4	33657680	0.98	Validaton	1	Flowcell 1
DLP02544	3.6	48671653	0.24	Validaton	1	Flowcell 1
DLP02545	3.2	44336870	0.35	Validaton	1	Flowcell 1
DLP02546	3.7	49952319	0.25	Validaton	1	Flowcell 1
DLP02547	3.3	43379792	0.19	Validaton	1	Flowcell 1
DLP02549	3.2	43947249	0.27	Validaton	1	Flowcell 1
DLP02551	4.1	54331471	0.19	Validaton	1	Flowcell 1
DLP02553	3	41558344	0.98	Validaton	1	Flowcell 1
DLP02554	3.2	42290507	0.88	Validaton	1	Flowcell 1
DLP02555	3.2	42599122	1	Validaton	1	Flowcell 1
DLP02558	2.7	36758840	0.27	Validaton	1	Flowcell 1
DLP02560	3.1	42139686	0.25	Validaton	1	Flowcell 1
DLP02561	3.6	48601801	0.16	Validaton	1	Flowcell 1
DLP02562	3.1	41407306	0.12	Validaton	1	Flowcell 1
DLP02563	3	40024633	0.16	Validaton	1	Flowcell 1
DLP02565	3.1	42724219	0.6	Validaton	2	Flowcell 1
DLP02567	3.2	44013713	0.99	Validaton	2	Flowcell 1
DLP02568	3.7	49477809	0.96	Validaton	2	Flowcell 1
DLP02569	3.2	43443475	1	Validaton	2	Flowcell 1
DLP02570	2.7	36254280	0.18	Validaton	2	Flowcell 1
DLP02571	2.9	39832027	0.34	Validaton	2	Flowcell 1
DLP02572	3.1	41330096	1	Validaton	2	Flowcell 1
DLP02574	3.2	43039047	0.26	Validaton	2	Flowcell 1
DLP02575	2.8	37485088	0.99	Validaton	2	Flowcell 1
DLP02576	3.6	48536199	0.15	Validaton	2	Flowcell 1
DLP02577	3.4	44938305	0.26	Validaton	2	Flowcell 1
DLP02580	3.2	42277340	0.14	Validaton	2	Flowcell 1
DLP02581	3	39473740	0.24	Validaton	2	Flowcell 1
DLP02584	3.7	49436797	0.99	Validaton	2	Flowcell 1
DLP02585	2.7	36922348	0.2	Validaton	2	Flowcell 1
DLP02586	2.6	35534977	0.41	Validaton	2	Flowcell 1
DLP02589	2.8	38068447	0.55	Validaton	2	Flowcell 1
DLP02590	3.9	52649236	0.41	Validaton	2	Flowcell 1
DLP02591	3.1	41668305	0.98	Validaton	2	Flowcell 1
DLP02592	3.4	46008191	0.34	Validaton	2	Flowcell 1
DLP02593	3	41370193	1	Validaton	2	Flowcell 1
DLP02595	3.4	45274862	0.17	Validaton	2	Flowcell 1
DLP02596	3.6	48148895	0.29	Validaton	2	Flowcell 1
DLP02597	3	39747792	1	Validaton	2	Flowcell 1
DLP02599	3.3	44416506	0.27	Validaton	2	Flowcell 1
DLP02600	3.6	47339910	0.3	Validaton	2	Flowcell 1
DLP02603	3.3	45553593	1	Validaton	2	Flowcell 1
DLP02608	3.4	45763698	0.4	Validaton	2	Flowcell 1
DLP02609	3.9	53421626	0.74	Validaton	2	Flowcell 1
DLP02611	2.6	34704715	1	Validaton	2	Flowcell 1
DLP02613	3.6	49839808	0.9	Validaton	2	Flowcell 1
DLP02614	3.5	46906567	0.21	Validaton	2	Flowcell 1
DLP02615	3.2	43509547	0.29	Validaton	2	Flowcell 1
DLP02616	3.2	42449731	0.08	Validaton	2	Flowcell 1
DLP02617	3.3	44229298	0.34	Validaton	2	Flowcell 1
DLP02621	3.7	49067051	0.2	Validaton	2	Flowcell 1
DLP02622	3.1	40924830	0.16	Validaton	2	Flowcell 1
DLP02624	3.7	49962860	0.25	Validaton	2	Flowcell 1
DLP02627	2.7	37442894	0.98	Validaton	2	Flowcell 1
DLP02629	3.8	50418098	0.22	Validaton	2	Flowcell 1
DLP02630	3.5	46987735	0.96	Validaton	2	Flowcell 1
DLP02633	3.7	49234446	0.36	Validaton	2	Flowcell 1
DLP02636	2.3	31145706	0.71	Validaton	2	Flowcell 1
DLP02637	3.6	48796596	0.13	Validaton	2	Flowcell 1
DLP02642	3.5	47677931	0.32	Validaton	2	Flowcell 1
DLP02643	3.8	51160967	0.19	Validaton	2	Flowcell 1
DLP02644	3.5	46210824	0.4	Validaton	2	Flowcell 1
DLP02645	3.3	44308570	0.22	Validaton	2	Flowcell 1
DLP02647	3.3	44516283	0.2	Validaton	2	Flowcell 1
DLP02650	3.6	47773069	0.4	Validaton	2	Flowcell 1
DLP02651	3.3	43491480	0.22	Validaton	2	Flowcell 1
DLP02653	3.7	48936504	0.99	Validaton	2	Flowcell 1
DLP02654	3.5	48026829	0.18	Validaton	2	Flowcell 1
DLP02655	3.4	45525035	0.16	Validaton	2	Flowcell 1
DLP02656	3.8	50517860	0.4	Validaton	2	Flowcell 1
DLP02657	3.3	43890717	0.4	Validaton	2	Flowcell 1
DLP02658	3	40756271	0.75	Validaton	2	Flowcell 1
DLP02659	3.5	45833677	0.26	Validaton	2	Flowcell 1
DLP02662	3.8	51934130	0.18	Validaton	3	Flowcell 2
DLP02663	3.2	43174588	0.47	Validaton	3	Flowcell 2
DLP02664	3.1	40782127	0.19	Validaton	3	Flowcell 2
DLP02665	2.7	36481495	0.18	Validaton	3	Flowcell 2
DLP02666	2.8	37595201	0.28	Validaton	3	Flowcell 2
DLP02668	3.2	43090335	0.17	Validaton	3	Flowcell 2
DLP02671	3.1	41749098	0.12	Validaton	3	Flowcell 2
DLP02674	4.8	63590941	0.23	Validaton	3	Flowcell 2
DLP02675	3.1	41382730	0.21	Validaton	3	Flowcell 2
DLP02676	3.3	45660118	0.19	Validaton	3	Flowcell 2
DLP02677	2.9	38898434	0.34	Validaton	3	Flowcell 2
DLP02678	3.5	47698818	0.27	Validaton	3	Flowcell 2
DLP02680	3.3	45198082	0.39	Validaton	3	Flowcell 2
DLP02681	3.1	42493298	0.53	Validaton	3	Flowcell 2
DLP02682	2.8	37610467	0.15	Validaton	3	Flowcell 2
DLP02683	3.4	47315944	0.22	Validaton	3	Flowcell 2
DLP02684	2.9	39860425	0.65	Validaton	3	Flowcell 2
DLP02685	4.2	56047294	0.24	Validaton	3	Flowcell 2
DLP02686	3.4	45708053	0.27	Validaton	3	Flowcell 2
DLP02689	2.7	36339262	0.26	Validaton	3	Flowcell 2
DLP02690	3.5	46588998	0.26	Validaton	3	Flowcell 2
DLP02691	3	41086848	0.27	Validaton	3	Flowcell 2
DLP02692	3.1	41727572	0.19	Validaton	3	Flowcell 2
DLP02693	3.2	43493446	0.26	Validaton	3	Flowcell 2
DLP02695	3.2	42528000	0.18	Validaton	3	Flowcell 2
DLP02697	3.8	50432457	0.17	Validaton	3	Flowcell 2
DLP02698	3.4	46656327	0.17	Validaton	3	Flowcell 2
DLP02699	3.3	44952844	0.99	Validaton	3	Flowcell 2
DLP02700	3.1	41895550	0.16	Validaton	3	Flowcell 2
DLP02702	3.1	40866711	0.35	Validaton	3	Flowcell 2
DLP02703	3.7	49091247	1	Validaton	3	Flowcell 2
DLP02705	2.6	36034355	0.42	Validaton	3	Flowcell 2
DLP02706	3.2	42851460	0.31	Validaton	3	Flowcell 2
DLP02707	3.3	44953328	0.49	Validaton	3	Flowcell 2
DLP02708	3.2	44234052	0.98	Validaton	3	Flowcell 2
DLP02711	4.7	63615110	0.15	Validaton	3	Flowcell 2
DLP02712	3.8	52186980	0.39	Validaton	3	Flowcell 2
DLP02713	3.3	44964885	0.18	Validaton	3	Flowcell 2
DLP02715	3.6	47605532	0.18	Validaton	3	Flowcell 2
DLP02718	2.2	30561206	0.33	Validaton	3	Flowcell 2
DLP02719	3.2	43811074	0.92	Validaton	3	Flowcell 2
DLP02720	3.2	43577958	0.26	Validaton	3	Flowcell 2
DLP02723	3.5	47356884	0.23	Validaton	3	Flowcell 2
DLP02724	3.5	48520987	0.31	Validaton	3	Flowcell 2
DLP02725	2.8	37026839	0.21	Validaton	3	Flowcell 2
DLP02726	3.9	53497879	0.17	Validaton	3	Flowcell 2
DLP02729	3.1	41107556	0.2	Validaton	3	Flowcell 2
DLP02730	4.4	59605550	0.47	Validaton	3	Flowcell 2
DLP02733	3	40206477	0.24	Validaton	3	Flowcell 2
DLP02734	3.3	45036252	0.19	Validaton	3	Flowcell 2
DLP02735	3.2	42380696	0.36	Validaton	3	Flowcell 2
DLP02736	3.6	48038904	0.3	Validaton	3	Flowcell 2
DLP02737	3.1	41975081	0.19	Validaton	3	Flowcell 2
DLP02740	2.4	32343952	0.13	Validaton	3	Flowcell 2
DLP02741	3.2	43765304	0.95	Validaton	3	Flowcell 2
DLP02742	3.5	47555026	0.23	Validaton	3	Flowcell 2
DLP02743	2.8	37352384	0.51	Validaton	3	Flowcell 2
DLP02744	3.9	53016641	0.16	Validaton	3	Flowcell 2
DLP02745	2.9	39586546	1	Validaton	3	Flowcell 2
DLP02746	3.5	47402822	0.27	Validaton	3	Flowcell 2
DLP02747	2.8	38089798	0.11	Validaton	3	Flowcell 2
DLP02748	2.4	32306933	0.25	Validaton	3	Flowcell 2
DLP02749	3.4	46879171	0.36	Validaton	3	Flowcell 2
DLP02750	3.5	46282048	0.25	Validaton	3	Flowcell 2
DLP02751	3.4	45971234	0.39	Validaton	3	Flowcell 2
DLP02752	2.8	37884453	0.23	Validaton	3	Flowcell 2
DLP02753	3.2	43947106	0.35	Validaton	3	Flowcell 2
DLP02754	3	40771491	0.33	Validaton	3	Flowcell 2
DLP02995	3	39874498	0.29	Validaton	3	Flowcell 2
DLP02755	2.9	38885405	0.41	Validaton	4	Flowcell 2
DLP02756	3.3	44063156	0.32	Validaton	4	Flowcell 2
DLP02757	2.9	39488948	1	Validaton	4	Flowcell 2
DLP02758	4.4	59004564	0.43	Validaton	4	Flowcell 2
DLP02759	3.2	43103637	0.25	Validaton	4	Flowcell 2
DLP02760	2.4	33321913	0.19	Validaton	4	Flowcell 2
DLP02762	3.3	43918396	0.31	Validaton	4	Flowcell 2
DLP02763	3.8	51396318	0.39	Validaton	4	Flowcell 2
DLP02764	3.2	42527668	0.63	Validaton	4	Flowcell 2
DLP02765	3.1	42472381	0.22	Validaton	4	Flowcell 2
DLP02766	3.7	49818519	0.34	Validaton	4	Flowcell 2
DLP02769	3.7	50005713	0.18	Validaton	4	Flowcell 2
DLP02770	3.2	42949677	0.4	Validaton	4	Flowcell 2
DLP02771	3	41552155	0.17	Validaton	4	Flowcell 2
DLP02772	2.9	38623669	0.22	Validaton	4	Flowcell 2
DLP02773	3.5	47515784	0.11	Validaton	4	Flowcell 2
DLP02774	3.2	43648741	0.29	Validaton	4	Flowcell 2
DLP02776	3	40700066	0.93	Validaton	4	Flowcell 2
DLP02778	3.4	46709790	0.22	Validaton	4	Flowcell 2
DLP02780	4	53077159	0.15	Validaton	4	Flowcell 2
DLP02781	3.1	42345517	0.28	Validaton	4	Flowcell 2
DLP02782	3.3	45196179	0.22	Validaton	4	Flowcell 2
DLP02784	3.5	47075194	0.24	Validaton	4	Flowcell 2
DLP02785	3.2	43847131	0.26	Validaton	4	Flowcell 2
DLP02787	2.8	38594737	0.25	Validaton	4	Flowcell 2
DLP02790	3.4	45873301	0.22	Validaton	4	Flowcell 2
DLP02792	3.3	43620854	0.44	Validaton	4	Flowcell 2
DLP02793	3.3	44472814	0.33	Validaton	4	Flowcell 2
DLP02794	3.6	47253430	0.15	Validaton	4	Flowcell 2
DLP02795	3.1	42823491	0.16	Validaton	4	Flowcell 2
DLP02796	3.1	41609386	0.16	Validaton	4	Flowcell 2
DLP02797	3.1	41859114	0.36	Validaton	4	Flowcell 2
DLP02798	3.1	41401910	0.19	Validaton	4	Flowcell 2
DLP02799	3.5	47231512	0.15	Validaton	4	Flowcell 2
DLP02800	2.9	39800480	0.27	Validaton	4	Flowcell 2
DLP02801	3.4	44631082	0.24	Validaton	4	Flowcell 2
DLP02802	3	41157900	0.27	Validaton	4	Flowcell 2
DLP02804	3.3	44514358	0.97	Validaton	4	Flowcell 2
DLP02805	3.4	46040743	0.99	Validaton	4	Flowcell 2
DLP02809	3.3	44450228	0.99	Validaton	4	Flowcell 2
DLP02811	3.7	49749173	0.63	Validaton	4	Flowcell 2
DLP02813	3.3	45725446	0.53	Validaton	4	Flowcell 2
DLP02814	3.4	45799490	0.95	Validaton	4	Flowcell 2
DLP02815	3	39453864	0.36	Validaton	4	Flowcell 2
DLP02816	3.4	45802945	0.13	Validaton	4	Flowcell 2
DLP02817	3.3	43735019	0.8	Validaton	4	Flowcell 2
DLP02818	3.4	45836753	1	Validaton	4	Flowcell 2
DLP02819	3.5	46358168	0.98	Validaton	4	Flowcell 2
DLP02820	3.2	43526689	0.19	Validaton	4	Flowcell 2
DLP02821	3.8	51026851	0.37	Validaton	4	Flowcell 2
DLP02823	3.8	50145247	0.98	Validaton	4	Flowcell 2
DLP02824	3.3	45531327	0.19	Validaton	4	Flowcell 2
DLP02825	2.9	38290244	0.99	Validaton	4	Flowcell 2
DLP02826	3.5	46300472	0.42	Validaton	4	Flowcell 2
DLP02828	2.9	39872265	0.15	Validaton	4	Flowcell 2
DLP02829	3.7	50491086	0.19	Validaton	4	Flowcell 2
DLP02830	2.9	38864068	0.13	Validaton	4	Flowcell 2
DLP02831	3.5	46301789	0.28	Validaton	4	Flowcell 2
DLP02832	3.5	46759796	0.82	Validaton	4	Flowcell 2
DLP02833	3	39805641	0.53	Validaton	4	Flowcell 2
DLP02834	2.9	38918792	0.2	Validaton	4	Flowcell 2
DLP02835	3.5	48250411	0.4	Validaton	4	Flowcell 2
DLP02836	4	54068712	0.3	Validaton	4	Flowcell 2
DLP02837	2.9	38692665	0.89	Validaton	4	Flowcell 2
DLP02838	2.9	39512613	0.24	Validaton	4	Flowcell 2
DLP02841	3.2	43974121	1	Validaton	4	Flowcell 2
DLP02844	3.2	43415495	0.23	Validaton	4	Flowcell 2
DLP02845	3.6	48927928	0.23	Validaton	4	Flowcell 2
DLP02847	2.6	34892036	0.32	Validaton	4	Flowcell 2
DLP02848	3	40462397	0.07	Validaton	4	Flowcell 2
DLP02996	3.3	43768428	0.3	Validaton	4	Flowcell 2
DLP02850	3.2	43016038	0.22	Validaton	5	Flowcell 3
DLP02851	3.1	42324975	0.17	Validaton	5	Flowcell 3
DLP02852	2.9	39190402	0.26	Validaton	5	Flowcell 3
DLP02853	2.9	38821696	0.23	Validaton	5	Flowcell 3
DLP02854	3	40620654	0.86	Validaton	5	Flowcell 3
DLP02855	2.3	30724930	0.34	Validaton	5	Flowcell 3
DLP02856	2.4	31908401	0.25	Validaton	5	Flowcell 3
DLP02857	2.8	37544405	0.19	Validaton	5	Flowcell 3
DLP02858	3	40644061	0.33	Validaton	5	Flowcell 3
DLP02859	3.1	42972747	0.5	Validaton	5	Flowcell 3
DLP02860	2.6	35887482	0.95	Validaton	5	Flowcell 3
DLP02863	2.8	38350753	0.26	Validaton	5	Flowcell 3
DLP02864	3.9	53493829	0.33	Validaton	5	Flowcell 3
DLP02865	2.7	36344904	0.26	Validaton	5	Flowcell 3
DLP02868	2.8	38625715	0.97	Validaton	5	Flowcell 3
DLP02869	2.7	36461080	0.2	Validaton	5	Flowcell 3
DLP02870	3.1	42013362	0.96	Validaton	5	Flowcell 3
DLP02872	2.7	36695517	0.22	Validaton	5	Flowcell 3
DLP02873	3.7	49536628	0.96	Validaton	5	Flowcell 3
DLP02874	2.7	37294884	0.21	Validaton	5	Flowcell 3
DLP02875	3.9	51642169	0.21	Validaton	5	Flowcell 3
DLP02876	3	41392539	0.28	Validaton	5	Flowcell 3
DLP02877	3.2	43901499	0.31	Validaton	5	Flowcell 3
DLP02879	2.8	38808583	0.3	Validaton	5	Flowcell 3
DLP02880	3.2	44141880	0.94	Validaton	5	Flowcell 3
DLP02883	3.2	42759984	0.21	Validaton	5	Flowcell 3
DLP02884	3.4	45687278	0.32	Validaton	5	Flowcell 3
DLP02886	4.7	62068550	0.17	Validaton	5	Flowcell 3
DLP02887	2.9	39363420	0.36	Validaton	5	Flowcell 3
DLP02888	2.9	39500010	1	Validaton	5	Flowcell 3
DLP02889	3.3	43738995	0.12	Validaton	5	Flowcell 3
DLP02890	3.3	43512815	0.35	Validaton	5	Flowcell 3
DLP02891	3.1	41747745	0.26	Validaton	5	Flowcell 3
DLP02892	3.3	45249808	0.48	Validaton	5	Flowcell 3
DLP02893	3	41188164	0.98	Validaton	5	Flowcell 3
DLP02894	3.7	49783690	0.21	Validaton	5	Flowcell 3
DLP02896	2.6	35753066	0.51	Validaton	5	Flowcell 3
DLP02897	3.5	48274272	0.35	Validaton	5	Flowcell 3
DLP02898	3	40507066	0.99	Validaton	5	Flowcell 3
DLP02899	3	41340381	0.35	Validaton	5	Flowcell 3
DLP02900	3.1	40789111	0.14	Validaton	5	Flowcell 3
DLP02901	3.7	49170375	0.24	Validaton	5	Flowcell 3
DLP02902	3.1	42279778	0.18	Validaton	5	Flowcell 3
DLP02903	3	40502226	0.33	Validaton	5	Flowcell 3
DLP02905	3.5	46676452	0.07	Validaton	5	Flowcell 3
DLP02906	2.9	39064487	0.51	Validaton	5	Flowcell 3
DLP02907	3.3	44601018	0.26	Validaton	5	Flowcell 3
DLP02908	2.8	38245370	0.72	Validaton	5	Flowcell 3
DLP02909	3.1	42051875	0.86	Validaton	5	Flowcell 3
DLP02910	4.4	60545630	0.29	Validaton	5	Flowcell 3
DLP02912	3.1	42643545	0.99	Validaton	5	Flowcell 3
DLP02913	3.2	43217103	0.43	Validaton	5	Flowcell 3
DLP02915	3.1	41096178	0.23	Validaton	5	Flowcell 3
DLP02917	3.5	47860239	0.28	Validaton	5	Flowcell 3
DLP02918	3.5	46871871	0.25	Validaton	5	Flowcell 3
DLP02919	3.2	43228691	0.58	Validaton	5	Flowcell 3
DLP02921	3.4	45852353	0.16	Validaton	5	Flowcell 3
DLP02922	3.4	46124054	0.98	Validaton	5	Flowcell 3
DLP02923	3.3	44645441	0.2	Validaton	5	Flowcell 3
DLP02925	2.9	39198893	0.84	Validaton	5	Flowcell 3
DLP02926	3.7	50457488	0.62	Validaton	5	Flowcell 3
DLP02927	3.2	44066278	0.19	Validaton	5	Flowcell 3
DLP02929	3.1	42606012	0.18	Validaton	5	Flowcell 3
DLP02930	3.3	44631726	0.96	Validaton	5	Flowcell 3
DLP02931	3.8	50494995	0.19	Validaton	5	Flowcell 3
DLP02933	2.9	39200408	0.21	Validaton	5	Flowcell 3
DLP02934	3.5	46642029	0.19	Validaton	5	Flowcell 3
DLP02935	2.4	32068502	0.31	Validaton	5	Flowcell 3
DLP02936	3.3	44211438	0.11	Validaton	5	Flowcell 3
DLP02937	3.8	50240334	0.33	Validaton	5	Flowcell 3
DLP02940	3.3	45016608	0.31	Validaton	5	Flowcell 3
DLP02941	3.9	51652794	0.17	Validaton	5	Flowcell 3
DLP02942	3.3	44570034	0.27	Validaton	5	Flowcell 3
DLP02943	3.6	49164622	0.23	Validaton	5	Flowcell 3
DLP02944	2.7	35774869	0.41	Validaton	5	Flowcell 3
DLP02997	3.2	43057704	0.25	Validaton	5	Flowcell 3
DLP02998	3.7	48536200	0.33	Validaton	5	Flowcell 3
DLP02999	3	40695384	0.18	Validaton	5	Flowcell 3
DLP03000	2.3	31281666	0.18	Validaton	5	Flowcell 3
DLP02945	2.7	37192458	0.54	Validaton	6	Flowcell 3
DLP02946	3.1	42864261	0.23	Validaton	6	Flowcell 3
DLP02947	2.6	35238498	0.13	Validaton	6	Flowcell 3
DLP02948	3.3	44768272	1	Validaton	6	Flowcell 3
DLP02949	3.4	46199498	0.14	Validaton	6	Flowcell 3
DLP02950	2.5	34707781	0.3	Validaton	6	Flowcell 3
DLP02951	3	41061809	0.99	Validaton	6	Flowcell 3
DLP02953	3.2	43327361	0.08	Validaton	6	Flowcell 3
DLP02954	3.4	46577712	0.31	Validaton	6	Flowcell 3
DLP02956	3.8	51471726	0.7	Validaton	6	Flowcell 3
DLP02957	3	41745163	0.15	Validaton	6	Flowcell 3
DLP02958	3.5	46351765	0.18	Validaton	6	Flowcell 3
DLP02959	3.5	48232735	0.15	Validaton	6	Flowcell 3
DLP02960	2.7	37346994	0.39	Validaton	6	Flowcell 3
DLP02961	3.2	43610865	0.23	Validaton	6	Flowcell 3
DLP02962	3.1	41598477	0.13	Validaton	6	Flowcell 3
DLP02963	3.4	44886679	0.25	Validaton	6	Flowcell 3
DLP02964	3.8	50198571	0.26	Validaton	6	Flowcell 3
DLP02965	3.1	42672629	0.34	Validaton	6	Flowcell 3
DLP02967	2.6	34983071	0.49	Validaton	6	Flowcell 3
DLP02972	2.9	39818869	0.16	Validaton	6	Flowcell 3
DLP02974	3.2	43191812	0.26	Validaton	6	Flowcell 3
DLP02975	3.2	43185829	0.71	Validaton	6	Flowcell 3
DLP02976	3.2	43712943	0.37	Validaton	6	Flowcell 3
DLP02977	3.1	41220854	0.49	Validaton	6	Flowcell 3
DLP02978	3.3	44694778	0.76	Validaton	6	Flowcell 3
DLP02979	2.8	38694591	0.3	Validaton	6	Flowcell 3
DLP02980	3.4	45045674	0.11	Validaton	6	Flowcell 3
DLP02981	4.3	57146938	0.18	Validaton	6	Flowcell 3
DLP02983	3.4	46764955	0.92	Validaton	6	Flowcell 3
DLP02985	3.6	48428223	0.44	Validaton	6	Flowcell 3
DLP02987	3.3	44517804	0.34	Validaton	6	Flowcell 3
DLP02988	3.4	45887203	0.4	Validaton	6	Flowcell 3
DLP02989	2.8	38590442	0.91	Validaton	6	Flowcell 3
DLP02990	3.1	41820005	0.26	Validaton	6	Flowcell 3
DLP02991	2.6	35480969	0.31	Validaton	6	Flowcell 3
DLP02992	2.6	36514295	1	Validaton	6	Flowcell 3
DLP02994	2.9	39898814	0.25	Validaton	6	Flowcell 3

## Sheet: Supplementary Table S6
Supplementary Table S6. Summary of clinical and demographic characteristics of indivdiuals analyzed
USUBJID	Patient Set	Cancer Status	Cancer Stage	Cancer Histology	Sex	BMI	Race	Ethnicity	Education	Smoking: Status	Smoking: Pack Years	Smoking: Cigarettes per Day	Smoking: Years Since Smoking Cessation	COPD	Type II Diabetes	Prior History of Cancer	USPSTF 2021 Lung Cancer Screening Eligibility
509	CV	Lung Cancer	I	Adenocarcinoma	Female	27.35	White	Not Hispanic or Latino	College Graduate	Former	80	40	9	Yes	Yes	No	Yes
745	CV	Lung Cancer	IV	Adenocarcinoma	Male	18.09	White	Not Hispanic or Latino	Unknown or not reported	Current	34	10		No	No	Yes	No
864	CV	Lung Cancer	I	Squamous cell carcinoma	Male	25.22	White	Not Hispanic or Latino	Unknown or not reported	Former	88.5	30	0.15	Yes	Yes	No	Yes
803	CV	Non-cancer	N/A	N/A	Female	38.22	White	Hispanic or Latino	High School Graduate	Former	40	20	2	No	No	Yes	Yes
801	CV	Lung Cancer	II	Other	Male	29.4	White	Not Hispanic or Latino	Unknown or not reported	Former	40	20	15	No	Yes	No	Yes
417	CV	Non-cancer	N/A	N/A	Male	31.35	White	Hispanic or Latino	Associate Degree or Some College or Some Training after High School	Current	35	20		No	No	No	Yes
356	CV	Non-cancer	N/A	N/A	Male	37.63	White	Not Hispanic or Latino	Less than High School Graduate	Former	73.5	35	3	Yes	No	No	Yes
692	CV	Lung Cancer	I	Adenocarcinoma	Male	23.63	White	Not Hispanic or Latino	Unknown or not reported	Former	60	30	0.7	Yes	No	No	Yes
416	CV	Non-cancer	N/A	N/A	Male	33.85	White	Not Hispanic or Latino	High School Graduate	Former	22	20	22	No	Yes	No	No
90	CV	Non-cancer	N/A	N/A	Female	38.67	White	Not Hispanic or Latino	High School Graduate	Former	33	30	20	No	No	No	No
900	CV	Lung Cancer	I	Adenocarcinoma	Male	20.81	White	Not Hispanic or Latino	Unknown or not reported	Former	40	20	27	Unknown or not reported	Unknown or not reported	No	No
574	CV	Lung Cancer	III	Small cell carcinoma	Female	25.7	White	Other	Unknown or not reported	Former	30			No	No	No	Unknown or not reported
772	CV	Lung Cancer	III	Other	Female	21.37	White	Not Hispanic or Latino	Unknown or not reported	Current	55	20		Yes	Unknown or not reported	Yes	Yes
197	CV	Lung Cancer	IV	Squamous cell carcinoma	Female	22.86	White	Not Hispanic or Latino	Unknown or not reported	Current	120	40		Yes	No	No	Yes
403	CV	Non-cancer	N/A	N/A	Male	32.07	White	Not Hispanic or Latino	Unknown or not reported	Former	40	20	13	No	No	Yes	Yes
674	CV	Non-cancer	N/A	N/A	Female	22.66	White	Not Hispanic or Latino	College Graduate	Former	60	30	10	No	No	Yes	Yes
558	CV	Lung Cancer	I	Adenocarcinoma	Female	49.34	White	Not Hispanic or Latino	Unknown or not reported	Former	40	40	30	No	No	Yes	No
385	CV	Lung Cancer	I	Squamous cell carcinoma	Male	29.47	White	Not Hispanic or Latino	Unknown or not reported	Former	65	20	0.17	No	No	Yes	Yes
462	CV	Non-cancer	N/A	N/A	Female	28.56	White	Not Hispanic or Latino	Unknown or not reported	Current	43	20		Yes	No	No	Yes
835	CV	Lung Cancer	II	Squamous cell carcinoma	Male	32.48	White	Not Hispanic or Latino	Unknown or not reported	Former	60	30	5	No	No	No	Yes
379	CV	Lung Cancer	II	Adenocarcinoma	Male	25.42	White	Not Hispanic or Latino	Postgraduate or Professional Degree	Former	60	20	1	No	No	Yes	Yes
922	CV	Non-cancer	N/A	N/A	Female	18.97	White	Hispanic or Latino	High School Graduate	Current	30	15		No	No	No	Yes
322	CV	Lung Cancer	III	Adenocarcinoma	Female	26.82	Black or African American	Other	Unknown or not reported	Former	25	10	0.2	No	No	No	Yes
209	CV	Lung Cancer	I	Adenocarcinoma	Female	30.31	White	Not Hispanic or Latino	Unknown or not reported	Former	45	20	0.3	Yes	Unknown or not reported	Yes	Yes
947	CV	Non-cancer	N/A	N/A	Male	31.45	White	Not Hispanic or Latino	Unknown or not reported	Former	60	30	13	Yes	No	No	Yes
166	CV	Non-cancer	N/A	N/A	Male	34.95	White	Not Hispanic or Latino	High School Graduate	Current	57	30		Yes	No	Yes	Yes
110	CV	Non-cancer	N/A	N/A	Female	30.81	White	Not Hispanic or Latino	Unknown or not reported	Former	33	20	5	No	No	No	Yes
495	CV	Lung Cancer	III	Squamous cell carcinoma	Male	13.57	Black or African American	Not Hispanic or Latino	Unknown or not reported	Current	25	10		No	Yes	No	Yes
314	CV	Non-cancer	N/A	N/A	Male	33.9	White	Not Hispanic or Latino	College Graduate	Current	30	20		No	No	No	Yes
128	CV	Lung Cancer	IV	Adenocarcinoma	Male	20.85	White	Not Hispanic or Latino	Unknown or not reported	Current	70	40		Yes	No	No	Yes
329	CV	Lung Cancer	IV	Squamous cell carcinoma	Male	31.43	White	Not Hispanic or Latino	College Graduate	Former	50	20	2	Yes	No	No	Yes
510	CV	Lung Cancer	IV	Unknown or not reported	Female	28.37	White	Not Hispanic or Latino	Unknown or not reported	Former	45	20	10	No	No	No	Yes
710	CV	Lung Cancer	I	Large cell carcinoma	Male	31.15	White	Hispanic or Latino	Associate Degree or Some College or Some Training after High School	Former	50	20	0.5	Yes	Yes	No	Yes
653	CV	Lung Cancer	IV	Adenocarcinoma	Female	19.75	White	Not Hispanic or Latino	Unknown or not reported	Current	67.5	30		Yes	Unknown or not reported	No	Yes
335	CV	Lung Cancer	II	Small cell carcinoma	Male	41.4	White	Not Hispanic or Latino	Unknown or not reported	Former	61.5	30	2	Yes	Yes	Yes	Yes
794	CV	Lung Cancer	I	Small cell carcinoma	Female	23.53	White	Not Hispanic or Latino	Unknown or not reported	Former	28	20	30	No	No	Yes	No
519	CV	Non-cancer	N/A	N/A	Female	27.25	White	Not Hispanic or Latino	College Graduate	Former	64	20	2	Yes	No	Yes	Yes
129	CV	Non-cancer	N/A	N/A	Female	31.52	White	Hispanic or Latino	College Graduate	Current	48	30		No	No	No	Yes
441	CV	Lung Cancer	III	Squamous cell carcinoma	Male	51.66	White	Not Hispanic or Latino	Unknown or not reported	Current	40	20		No	Yes	No	Yes
347	CV	Non-cancer	N/A	N/A	Female	23.37	White	Not Hispanic or Latino	Unknown or not reported	Former	37.5	15	0.25	Yes	No	No	Yes
137	CV	Lung Cancer	IV	Adenocarcinoma	Female	32.22	White	Other	Unknown or not reported	Former	20			No	No	No	Unknown or not reported
525	CV	Lung Cancer	I	Squamous cell carcinoma	Female	25.4	White	Not Hispanic or Latino	Unknown or not reported	Current	27.5	10		Yes	No	No	Yes
354	CV	Lung Cancer	II	Adenocarcinoma	Female	29	White	Not Hispanic or Latino	Associate Degree or Some College or Some Training after High School	Former	37	20	17	No	No	No	No
626	CV	Non-cancer	N/A	N/A	Female	54.98	Black or African American	Not Hispanic or Latino	Postgraduate or Professional Degree	Current	41	20		No	No	No	Yes
897	CV	Non-cancer	N/A	N/A	Male	33.14	White	Not Hispanic or Latino	Associate Degree or Some College or Some Training after High School	Current	42	20		Yes	Yes	No	Yes
99	CV	Non-cancer	N/A	N/A	Female	27.4	White	Not Hispanic or Latino	Postgraduate or Professional Degree	Current	35	20		No	No	No	Yes
518	CV	Lung Cancer	III	Adenocarcinoma	Male	20.09	Black or African American	Not Hispanic or Latino	Unknown or not reported	Current	49	20		Yes	No	No	Yes
1	CV	Lung Cancer	III	Adenocarcinoma	Female	17.74	White	Not Hispanic or Latino	Unknown or not reported	Current	40	20		No	No	No	Yes
16	CV	Lung Cancer	IV	Unknown or not reported	Male	26.76	White	Not Hispanic or Latino	Unknown or not reported	Current	20	10		No	No	No	Yes
400	CV	Non-cancer	N/A	N/A	Female	22.34	White	Not Hispanic or Latino	College Graduate	Current	24	10		Yes	No	No	Yes
221	CV	Lung Cancer	III	Squamous cell carcinoma	Male	19.56	Other	Other	Unknown or not reported	Current	41	20		No	No	No	Yes
639	CV	Lung Cancer	I	Squamous cell carcinoma	Male	28.76	White	Not Hispanic or Latino	Associate Degree or Some College or Some Training after High School	Former	80	40	14	Yes	No	No	Yes
534	CV	Lung Cancer	I	Squamous cell carcinoma	Female	29.62	White	Not Hispanic or Latino	College Graduate	Former	30	20	7	No	Yes	No	Yes
237	CV	Non-cancer	N/A	N/A	Male	21.42	Black or African American	Not Hispanic or Latino	Associate Degree or Some College or Some Training after High School	Current	41	20		No	No	No	Yes
761	CV	Lung Cancer	III	Squamous cell carcinoma	Female	37.46	White	Not Hispanic or Latino	Unknown or not reported	Former	30	20	1	No	Yes	No	Yes
494	CV	Lung Cancer	I	Adenocarcinoma	Female	28.41	White	Not Hispanic or Latino	College Graduate	Former	29	20	27	No	No	No	No
412	CV	Lung Cancer	IV	Adenocarcinoma	Male	25.86	Black or African American	Not Hispanic or Latino	Unknown or not reported	Former	30	15	12	No	No	No	Yes
568	CV	Non-cancer	N/A	N/A	Female	40.79	White	Hispanic or Latino	High School Graduate	Current	40	20		No	No	No	Yes
331	CV	Lung Cancer	IV	Small cell carcinoma	Male	24.14	White	Not Hispanic or Latino	Associate Degree or Some College or Some Training after High School	Current	63	20		Yes	No	Yes	Yes
662	CV	Lung Cancer	I	Other	Female	42.27	White	Not Hispanic or Latino	Unknown or not reported	Former	84	40	0.2	Yes	Yes	No	Yes
844	CV	Non-cancer	N/A	N/A	Male	26.94	White	Not Hispanic or Latino	Associate Degree or Some College or Some Training after High School	Former	52	20	10.2	Yes	No	No	Yes
27	CV	Lung Cancer	IV	Adenocarcinoma	Female	31.37	White	Not Hispanic or Latino	Unknown or not reported	Former	37.5	25	21	Yes	Yes	Yes	No
818	CV	Non-cancer	N/A	N/A	Female	29.31	White	Hispanic or Latino	College Graduate	Current	22.5	10		No	No	No	Yes
352	CV	Lung Cancer	I	Adenocarcinoma	Male	33.06	White	Not Hispanic or Latino	Unknown or not reported	Current	55	20		Yes	Yes	Yes	Yes
915	CV	Lung Cancer	III	Adenocarcinoma	Male	27.43	Black or African American	Not Hispanic or Latino	Associate Degree or Some College or Some Training after High School	Current	50	20		No	No	No	Yes
65	CV	Non-cancer	N/A	N/A	Male	35.96	White	Not Hispanic or Latino	College Graduate	Former	82	40	8	No	No	No	Yes
88	CV	Lung Cancer	II	Adenocarcinoma	Female	34.46	White	Not Hispanic or Latino	Unknown or not reported	Former	60	40	12	Yes	No	Yes	Yes
275	CV	Lung Cancer	I	Adenocarcinoma	Female	27.11	White	Not Hispanic or Latino	Associate Degree or Some College or Some Training after High School	Former	20	20	30	No	No	No	No
316	CV	Non-cancer	N/A	N/A	Male	28.37	White	Not Hispanic or Latino	College Graduate	Former	46	20	13	Yes	No	No	Yes
407	CV	Lung Cancer	IV	Adenocarcinoma	Male	24.83	White	Other	Unknown or not reported	Former	40			No	Yes	No	Unknown or not reported
68	CV	Lung Cancer	I	Adenocarcinoma	Male	18.99	Black or African American	Not Hispanic or Latino	High School Graduate	Former	104	40	0.01	Yes	No	Yes	Yes
445	CV	Lung Cancer	I	Unknown or not reported	Male	28.7	White	Hispanic or Latino	Unknown or not reported	Former	70	40	25	Yes	No	No	No
35	CV	Lung Cancer	II	Squamous cell carcinoma	Female	24.34	White	Not Hispanic or Latino	Unknown or not reported	Former	25	20	42	No	No	No	No
853	CV	Lung Cancer	II	Other	Female	25.34	White	Not Hispanic or Latino	Unknown or not reported	Current	44	20		Yes	No	No	Yes
831	CV	Non-cancer	N/A	N/A	Female	27.23	White	Hispanic or Latino	Associate Degree or Some College or Some Training after High School	Current	30	20		No	No	No	Yes
638	CV	Lung Cancer	I	Adenocarcinoma	Male	27.17	White	Not Hispanic or Latino	Postgraduate or Professional Degree	Former	67.5	30	8.5	No	No	Yes	Yes
762	CV	Non-cancer	N/A	N/A	Female	27.55	Black or African American	Not Hispanic or Latino	Unknown or not reported	Current	40	20		No	No	No	Yes
215	CV	Lung Cancer	III	Squamous cell carcinoma	Male	25.42	White	Not Hispanic or Latino	Less than High School Graduate	Current	22	10		Yes	No	No	Yes
723	CV	Lung Cancer	I	Adenocarcinoma	Female	31.51	White	Not Hispanic or Latino	Unknown or not reported	Current	20	10		No	No	No	Yes
713	CV	Non-cancer	N/A	N/A	Female	30.48	White	Hispanic or Latino	High School Graduate	Former	40	20	4	No	No	No	Yes
41	CV	Non-cancer	N/A	N/A	Female	35.48	Black or African American	Not Hispanic or Latino	Unknown or not reported	Former	63	30	5	No	No	No	Yes
378	CV	Lung Cancer	I	Adenocarcinoma	Male	26.46	White	Not Hispanic or Latino	Unknown or not reported	Former	33.75	30	46	Unknown or not reported	No	Yes	No
645	CV	Non-cancer	N/A	N/A	Female	30.96	White	Not Hispanic or Latino	Less than High School Graduate	Former	37.5	15	9	Yes	No	No	Yes
411	CV	Non-cancer	N/A	N/A	Male	23.98	White	Not Hispanic or Latino	High School Graduate	Former	79.5	30	5	Yes	No	Yes	Yes
884	CV	Lung Cancer	I	Other	Female	30.46	Black or African American	Not Hispanic or Latino	Unknown or not reported	Current	43.5	15		No	No	Yes	Yes
889	CV	Lung Cancer	I	Squamous cell carcinoma	Female	22.85	White	Not Hispanic or Latino	Unknown or not reported	Current	51	20		Yes	No	No	Yes
744	CV	Lung Cancer	IV	Adenocarcinoma	Male	27.59	White	Not Hispanic or Latino	Unknown or not reported	Former	40	20	10	No	No	No	Yes
305	CV	Non-cancer	N/A	N/A	Female	26.17	White	Not Hispanic or Latino	College Graduate	Current	28.5	15		Yes	No	Yes	Yes
797	CV	Lung Cancer	III	Adenocarcinoma	Male	28.41	White	Not Hispanic or Latino	Unknown or not reported	Former	60	30	16	No	No	Yes	No
618	CV	Lung Cancer	IV	Adenocarcinoma	Female	26.84	White	Other	Unknown or not reported	Former	46			No	No	Yes	Unknown or not reported
942	CV	Non-cancer	N/A	N/A	Female	18.15	White	Not Hispanic or Latino	Unknown or not reported	Current	47	20		Yes	No	No	Yes
512	CV	Non-cancer	N/A	N/A	Male	26.95	White	Not Hispanic or Latino	Associate Degree or Some College or Some Training after High School	Current	50	20		Yes	Yes	Yes	Yes
367	CV	Lung Cancer	I	Adenocarcinoma	Female	28.48	White	Not Hispanic or Latino	Unknown or not reported	Former	23.5	10	3	Yes	Unknown or not reported	No	Yes
398	CV	Non-cancer	N/A	N/A	Female	35.77	White	Not Hispanic or Latino	Less than High School Graduate	Former	20	10	20	Yes	Yes	Yes	No
115	CV	Lung Cancer	I	Squamous cell carcinoma	Male	34.98	White	Not Hispanic or Latino	Postgraduate or Professional Degree	Current	40	20		No	No	No	Yes
670	CV	Lung Cancer	II	Squamous cell carcinoma	Male	35.25	Black or African American	Not Hispanic or Latino	Unknown or not reported	Current	40	20		No	Yes	No	Yes
397	CV	Lung Cancer	I	Squamous cell carcinoma	Male	33.97	White	Not Hispanic or Latino	Unknown or not reported	Former	100	40	2	Yes	No	Yes	Yes
833	CV	Non-cancer	N/A	N/A	Male	28.52	White	Not Hispanic or Latino	Unknown or not reported	Former	34	20	14	Yes	No	No	Yes
163	CV	Non-cancer	N/A	N/A	Female	26.77	Black or African American	Hispanic or Latino	High School Graduate	Former	24	10	0.25	Yes	Yes	No	Yes
651	CV	Non-cancer	N/A	N/A	Male	36.04	White	Hispanic or Latino	Less than High School Graduate	Former	25	20	1	Yes	No	No	Yes
701	CV	Lung Cancer	II	Adenocarcinoma	Male	27.84	White	Not Hispanic or Latino	Unknown or not reported	Former	105	60	7	No	Yes	No	Yes
599	CV	Non-cancer	N/A	N/A	Male	27.83	White	Not Hispanic or Latino	High School Graduate	Current	22.5	15		No	No	No	Yes
883	CV	Non-cancer	N/A	N/A	Male	32.95	White	Hispanic or Latino	High School Graduate	Current	30	20		No	Yes	No	Yes
755	CV	Non-cancer	N/A	N/A	Female	26.39	White	Hispanic or Latino	High School Graduate	Current	47	20		Yes	No	No	Yes
111	CV	Lung Cancer	I	Adenocarcinoma	Male	34.53	White	Not Hispanic or Latino	College Graduate	Former	80	40	11	No	Yes	No	Yes
753	CV	Lung Cancer	I	Adenocarcinoma	Female	18.14	White	Not Hispanic or Latino	Unknown or not reported	Current	25	10		Yes	No	No	Yes
444	CV	Lung Cancer	IV	Adenocarcinoma	Female	29.88	White	Other	Unknown or not reported	Current	70	40		Unknown or not reported	Unknown or not reported	No	Yes
911	CV	Lung Cancer	IV	Large cell carcinoma	Male	21.93	White	Not Hispanic or Latino	Unknown or not reported	Current	50			No	No	Yes	Yes
141	CV	Lung Cancer	IV	Squamous cell carcinoma	Male	35.29	Other	Hispanic or Latino	Unknown or not reported	Former	60			Yes	Yes	No	No
647	CV	Lung Cancer	IV	Small cell carcinoma	Male	24.48	White	Not Hispanic or Latino	Unknown or not reported	Former	30	20	25	No	Yes	No	No
274	CV	Lung Cancer	III	Adenocarcinoma	Female	23.44	White	Not Hispanic or Latino	Unknown or not reported	Current	63	20		Yes	No	Yes	Yes
489	CV	Lung Cancer	IV	Small cell carcinoma	Male	22.42	White	Not Hispanic or Latino	Unknown or not reported	Current	100	40		Yes	No	No	Yes
31	CV	Non-cancer	N/A	N/A	Male	24.41	White	Not Hispanic or Latino	Unknown or not reported	Current	69	30		No	No	No	Yes
253	CV	Lung Cancer	I	Adenocarcinoma	Male	31.76	White	Not Hispanic or Latino	High School Graduate	Current	50	20		Yes	Yes	No	Yes
56	CV	Lung Cancer	III	Unknown or not reported	Male	25.2	White	Hispanic or Latino	Less than High School Graduate	Current	60			No	No	No	Yes
796	CV	Lung Cancer	IV	Large cell carcinoma	Male	28.78	White	Other	Unknown or not reported	Former	60			Yes	Yes	Yes	Unknown or not reported
143	CV	Lung Cancer	III	Squamous cell carcinoma	Male	28.29	White	Not Hispanic or Latino	Associate Degree or Some College or Some Training after High School	Current	40	20		No	Yes	No	Yes
802	CV	Non-cancer	N/A	N/A	Female	38.16	Black or African American	Not Hispanic or Latino	Unknown or not reported	Current	20	10		No	No	No	Yes
627	CV	Lung Cancer	III	Squamous cell carcinoma	Male	24.83	White	Not Hispanic or Latino	College Graduate	Former	50	20	13	No	No	No	Yes
633	CV	Lung Cancer	IV	Small cell carcinoma	Male	30.28	White	Not Hispanic or Latino	Unknown or not reported	Current	120	40		Yes	Yes	No	Yes
832	CV	Lung Cancer	II	Adenocarcinoma	Female	45.3	White	Not Hispanic or Latino	Unknown or not reported	Former	88	40	2	Yes	Yes	No	Yes
117	CV	Lung Cancer	III	Mixed squamous & adenocarcinoma	Male	27.9	Black or African American	Not Hispanic or Latino	Unknown or not reported	Former	50	20	2	Yes	Yes	No	Yes
660	CV	Lung Cancer	II	Adenocarcinoma	Male	22.31	White	Not Hispanic or Latino	Unknown or not reported	Former	25	20	34	No	No	Yes	No
365	CV	Non-cancer	N/A	N/A	Female	36.05	White	Not Hispanic or Latino	Unknown or not reported	Current	48	20		Yes	No	No	Yes
784	CV	Lung Cancer	II	Squamous cell carcinoma	Female	24.69	White	Not Hispanic or Latino	Unknown or not reported	Current	56	20		Yes	Yes	Yes	Yes
406	CV	Non-cancer	N/A	N/A	Male	33.28	White	Not Hispanic or Latino	Unknown or not reported	Current	45	20		No	No	No	Yes
873	CV	Non-cancer	N/A	N/A	Male	24.93	White	Not Hispanic or Latino	College Graduate	Current	58.75	25		Yes	No	No	Yes
370	CV	Lung Cancer	IV	Adenocarcinoma	Male	26.99	White	Other	Unknown or not reported	Former	100			No	No	No	Unknown or not reported
517	CV	Lung Cancer	III	Squamous cell carcinoma	Male	18.08	White	Not Hispanic or Latino	Unknown or not reported	Former	75	30	0.25	Yes	No	Yes	Yes
620	CV	Non-cancer	N/A	N/A	Male	29.54	White	Not Hispanic or Latino	Unknown or not reported	Former	35	20	1.2	No	No	No	Yes
747	CV	Lung Cancer	I	Unknown or not reported	Female	32.87	White	Not Hispanic or Latino	Unknown or not reported	Current	100	40		Yes	No	No	Yes
919	CV	Lung Cancer	I	Adenocarcinoma	Female	48.71	White	Not Hispanic or Latino	Unknown or not reported	Former	44	20	0.08	No	No	No	Yes
877	CV	Lung Cancer	III	Small cell carcinoma	Male	37.41	White	Not Hispanic or Latino	Unknown or not reported	Current	92	40		Yes	No	Yes	Yes
198	CV	Lung Cancer	I	Unknown or not reported	Female	15.59	White	Not Hispanic or Latino	Unknown or not reported	Current	47	20		Yes	No	No	Yes
894	CV	Lung Cancer	IV	Squamous cell carcinoma	Female	29.18	White	Not Hispanic or Latino	Unknown or not reported	Former	40	20	23	No	Yes	Yes	No
608	CV	Non-cancer	N/A	N/A	Male	24.32	White	Hispanic or Latino	High School Graduate	Current	63	30		No	No	No	Yes
84	CV	Non-cancer	N/A	N/A	Female	36.12	White	Not Hispanic or Latino	Unknown or not reported	Former	30	20	2.5	Yes	No	No	Yes
569	CV	Lung Cancer	III	Adenocarcinoma	Female	18.34	White	Other	Unknown or not reported	Former	26.25	15	12	No	No	No	Yes
731	CV	Lung Cancer	I	Adenocarcinoma	Female	28.33	White	Not Hispanic or Latino	Unknown or not reported	Former	25	20	10.9	No	No	No	Yes
767	CV	Non-cancer	N/A	N/A	Male	32.4	White	Not Hispanic or Latino	Less than High School Graduate	Former	35	20	31	Yes	No	No	No
288	CV	Non-cancer	N/A	N/A	Female	24.68	White	Not Hispanic or Latino	High School Graduate	Current	22.5	10		No	No	No	Yes
842	CV	Lung Cancer	IV	Adenocarcinoma	Female	25.29	Black or African American	Not Hispanic or Latino	Unknown or not reported	Former	30			Yes	No	No	Unknown or not reported
371	CV	Lung Cancer	IV	Adenocarcinoma	Female	26.73	White	Not Hispanic or Latino	Associate Degree or Some College or Some Training after High School	Former	105	60	28	No	No	Yes	No
69	CV	Lung Cancer	II	Squamous cell carcinoma	Male	30.69	White	Not Hispanic or Latino	Unknown or not reported	Former	50	20	1	No	No	Yes	Yes
614	CV	Lung Cancer	I	Squamous cell carcinoma	Female	25.46	White	Not Hispanic or Latino	Unknown or not reported	Current	116	40		Yes	Yes	No	Yes
357	CV	Non-cancer	N/A	N/A	Female	27.82	Black or African American	Not Hispanic or Latino	Unknown or not reported	Current	27.75	15		No	Yes	No	Yes
630	CV	Lung Cancer	III	Squamous cell carcinoma	Female	26.19	White	Not Hispanic or Latino	Less than High School Graduate	Current	60	40		Yes	No	No	Yes
364	CV	Lung Cancer	I	Adenocarcinoma	Male	25.24	White	Not Hispanic or Latino	Associate Degree or Some College or Some Training after High School	Current	96	30		Yes	No	No	Yes
302	CV	Non-cancer	N/A	N/A	Female	44.43	White	Not Hispanic or Latino	Unknown or not reported	Former	48	20	14.5	No	No	No	Yes
545	CV	Lung Cancer	IV	Squamous cell carcinoma	Female	32.47	White	Not Hispanic or Latino	Unknown or not reported	Current	50	20		Yes	No	No	Yes
341	CV	Non-cancer	N/A	N/A	Female	42.95	White	Not Hispanic or Latino	Associate Degree or Some College or Some Training after High School	Current	35	20		No	Yes	No	Yes
685	CV	Non-cancer	N/A	N/A	Male	22.24	White	Not Hispanic or Latino	Unknown or not reported	Former	50	20	12.6	Yes	No	Yes	Yes
434	CV	Non-cancer	N/A	N/A	Female	29.13	White	Not Hispanic or Latino	College Graduate	Former	30	20	12	Yes	No	No	Yes
948	CV	Lung Cancer	I	Squamous cell carcinoma	Female	17.2	White	Not Hispanic or Latino	Unknown or not reported	Current	50	20		Yes	No	No	Yes
540	CV	Non-cancer	N/A	N/A	Female	26.65	White	Not Hispanic or Latino	High School Graduate	Former	40	20	5	No	No	No	Yes
307	CV	Lung Cancer	I	Mixed squamous & adenocarcinoma	Male	24.97	White	Not Hispanic or Latino	Unknown or not reported	Former	40	20	17	No	No	No	No
419	CV	Non-cancer	N/A	N/A	Male	38.01	Other	Hispanic or Latino	College Graduate	Former	50	20	10	No	Yes	No	Yes
863	CV	Lung Cancer	I	Adenocarcinoma	Male	16.63	White	Not Hispanic or Latino	High School Graduate	Current	47	20		Yes	No	No	Yes
210	CV	Non-cancer	N/A	N/A	Female	29.52	White	Not Hispanic or Latino	Unknown or not reported	Former	25	20	2.5	No	No	No	Yes
188	CV	Lung Cancer	III	Squamous cell carcinoma	Female	20.23	White	Not Hispanic or Latino	Unknown or not reported	Former	70			Yes	No	No	Unknown or not reported
892	CV	Lung Cancer	I	Unknown or not reported	Female	47.16	White	Not Hispanic or Latino	Unknown or not reported	Former	37.5	30	10	Yes	Yes	No	Yes
539	CV	Lung Cancer	I	Mixed squamous & adenocarcinoma	Male	33.95	White	Not Hispanic or Latino	Unknown or not reported	Former	108	40	11	Yes	Yes	Yes	No
760	CV	Lung Cancer	III	Squamous cell carcinoma	Male	24.64	White	Not Hispanic or Latino	High School Graduate	Current	24.5	10		No	No	No	Yes
585	CV	Lung Cancer	III	Adenocarcinoma	Female	24.77	White	Not Hispanic or Latino	High School Graduate	Former	27.5	10	0	No	No	No	Yes
719	CV	Lung Cancer	III	Squamous cell carcinoma	Male	20.49	White	Not Hispanic or Latino	Unknown or not reported	Former	165	60	1	Yes	No	No	Yes
402	CV	Lung Cancer	IV	Squamous cell carcinoma	Female	27.39	White	Other	Unknown or not reported	Former	20			Yes	No	No	Unknown or not reported
330	CV	Lung Cancer	II	Adenocarcinoma	Female	30.86	White	Not Hispanic or Latino	High School Graduate	Former	22	10	3	No	No	No	Yes
850	CV	Non-cancer	N/A	N/A	Male	20.53	Black or African American	Not Hispanic or Latino	Unknown or not reported	Former	35	20	5	Yes	No	No	Yes
242	CV	Non-cancer	N/A	N/A	Male	33.67	White	Not Hispanic or Latino	Associate Degree or Some College or Some Training after High School	Former	25	20	15	No	No	No	Yes
262	CV	Lung Cancer	Unknown Lung Cancer Stage	Small cell carcinoma	Female	38.77	White	Not Hispanic or Latino	Unknown or not reported	Current	150	100		Yes	No	No	Yes
345	CV	Non-cancer	N/A	N/A	Female	22.13	White	Not Hispanic or Latino	Unknown or not reported	Current	30	20		No	No	No	Yes
71	CV	Lung Cancer	I	Adenocarcinoma	Female	39.53	Black or African American	Not Hispanic or Latino	Unknown or not reported	Former	26.5	10	0.25	No	No	No	Yes
808	CV	Lung Cancer	I	Adenocarcinoma	Male	27.33	White	Not Hispanic or Latino	Unknown or not reported	Current	130	40		Yes	Yes	No	No
759	CV	Lung Cancer	IV	Small cell carcinoma	Male	22.99	Black or African American	Other	Unknown or not reported	Former	25			No	No	No	Unknown or not reported
399	CV	Non-cancer	N/A	N/A	Female	43.87	Other	Not Hispanic or Latino	College Graduate	Former	75	30	2	No	No	No	Yes
136	CV	Lung Cancer	IV	Adenocarcinoma	Female	28.29	White	Not Hispanic or Latino	Unknown or not reported	Former	100	50	11	Yes	No	No	Yes
281	CV	Lung Cancer	III	Large cell carcinoma	Female	25.5	White	Not Hispanic or Latino	Unknown or not reported	Former	20			No	No	No	Unknown or not reported
83	CV	Lung Cancer	II	Adenocarcinoma	Female	20.11	Other	Other	Unknown or not reported	Current	25			No	No	No	Yes
828	CV	Lung Cancer	I	Adenocarcinoma	Female	18.58	White	Not Hispanic or Latino	Associate Degree or Some College or Some Training after High School	Current	40	20		No	No	No	Yes
771	CV	Lung Cancer	IV	Squamous cell carcinoma	Male	23.05	Black or African American	Not Hispanic or Latino	Associate Degree or Some College or Some Training after High School	Former	80	40	20	No	No	Yes	No
72	CV	Non-cancer	N/A	N/A	Male	28.24	White	Hispanic or Latino	College Graduate	Current	45	20		No	No	No	Yes
421	CV	Lung Cancer	IV	Small cell carcinoma	Female	23.99	White	Not Hispanic or Latino	Unknown or not reported	Current	40	20		Yes	No	No	Yes
938	CV	Lung Cancer	I	Adenocarcinoma	Female	24.06	White	Not Hispanic or Latino	High School Graduate	Current	27.5	10		Yes	No	No	Yes
858	CV	Non-cancer	N/A	N/A	Female	21.97	White	Not Hispanic or Latino	Associate Degree or Some College or Some Training after High School	Former	35	20	1.2	Yes	No	Yes	Yes
78	CV	Lung Cancer	IV	Squamous cell carcinoma	Male	30.59	White	Not Hispanic or Latino	Associate Degree or Some College or Some Training after High School	Former	45	30	24	No	Yes	No	No
637	CV	Lung Cancer	IV	Adenocarcinoma	Female	34.92	Other	Not Hispanic or Latino	Unknown or not reported	Former	22.5	10	19	No	Yes	No	No
655	CV	Lung Cancer	III	Adenocarcinoma	Male	26.19	White	Not Hispanic or Latino	Unknown or not reported	Former	30	20	25	No	No	No	No
536	CV	Non-cancer	N/A	N/A	Female	32.58	White	Hispanic or Latino	High School Graduate	Former	41	20	9	Yes	No	No	Yes
790	CV	Lung Cancer	III	Adenocarcinoma	Female	20.43	White	Not Hispanic or Latino	Associate Degree or Some College or Some Training after High School	Former	36.75	15	0.08	No	No	No	Yes
256	CV	Lung Cancer	IV	Small cell carcinoma	Male	23.96	White	Not Hispanic or Latino	Unknown or not reported	Current	20	10		Yes	Yes	No	Yes
683	CV	Lung Cancer	II	Squamous cell carcinoma	Male	34.17	White	Not Hispanic or Latino	Unknown or not reported	Current	132	60		No	No	No	Yes
213	CV	Lung Cancer	I	Adenocarcinoma	Female	27.38	White	Not Hispanic or Latino	Unknown or not reported	Former	92	40	20	Yes	No	Yes	No
338	CV	Lung Cancer	I	Squamous cell carcinoma	Male	17.27	White	Not Hispanic or Latino	High School Graduate	Current	47	20		Yes	No	No	Yes
956	CV	Lung Cancer	I	Adenocarcinoma	Female	17.92	White	Not Hispanic or Latino	Unknown or not reported	Former	39	20	0	No	No	No	Yes
24	CV	Non-cancer	N/A	N/A	Female	23.05	Other	Not Hispanic or Latino	Unknown or not reported	Current	70.5	30		No	Yes	No	Yes
387	CV	Lung Cancer	I	Squamous cell carcinoma	Female	36.21	White	Not Hispanic or Latino	Unknown or not reported	Former	61.5	30	0.13	No	No	Yes	Yes
895	CV	Non-cancer	N/A	N/A	Female	21.09	White	Not Hispanic or Latino	High School Graduate	Current	40	20		Yes	No	No	Yes
285	CV	Lung Cancer	II	Squamous cell carcinoma	Female	24.52	Black or African American	Not Hispanic or Latino	Unknown or not reported	Current	24.5	10		Yes	No	No	Yes
74	CV	Lung Cancer	I	Adenocarcinoma	Male	27.27	White	Not Hispanic or Latino	Unknown or not reported	Current	60	20		Yes	No	No	Yes
479	CV	Lung Cancer	I	Squamous cell carcinoma	Male	30.51	White	Not Hispanic or Latino	Unknown or not reported	Former	30		21.5	Yes	Yes	No	No
484	CV	Non-cancer	N/A	N/A	Female	25.13	White	Not Hispanic or Latino	Less than High School Graduate	Current	78	40		Yes	Yes	No	Yes
788	CV	Lung Cancer	II	Adenocarcinoma	Female	27.62	White	Not Hispanic or Latino	College Graduate	Former	26.25	15	3	No	No	No	Yes
748	CV	Lung Cancer	I	Adenocarcinoma	Female	35.65	White	Not Hispanic or Latino	Unknown or not reported	Former	40	20	0.13	No	No	No	Yes
615	CV	Non-cancer	N/A	N/A	Female	31.23	White	Hispanic or Latino	High School Graduate	Current	68	40		No	No	No	Yes
284	CV	Non-cancer	N/A	N/A	Male	23.41	White	Not Hispanic or Latino	Unknown or not reported	Current	55	20		Yes	No	No	Yes
309	CV	Lung Cancer	III	Adenocarcinoma	Female	17.63	White	Not Hispanic or Latino	Unknown or not reported	Current				Yes	No	No	Unknown or not reported
679	CV	Lung Cancer	II	Adenocarcinoma	Male	21.55	Black or African American	Not Hispanic or Latino	Less than High School Graduate	Current	50.25	15		Yes	No	No	No
245	CV	Non-cancer	N/A	N/A	Female	27.43	White	Hispanic or Latino	Associate Degree or Some College or Some Training after High School	Current	35	20		Yes	No	No	Yes
145	CV	Lung Cancer	II	Adenocarcinoma	Male	39.62	White	Not Hispanic or Latino	Unknown or not reported	Former	45	30	13	Yes	No	No	Yes
116	CV	Non-cancer	N/A	N/A	Male	22.6	White	Hispanic or Latino	Postgraduate or Professional Degree	Current	30	20		No	No	No	Yes
192	CV	Non-cancer	N/A	N/A	Female	29.1	White	Not Hispanic or Latino	Associate Degree or Some College or Some Training after High School	Former	44	20	1.9	No	No	No	Yes
920	CV	Non-cancer	N/A	N/A	Female	40.25	White	Not Hispanic or Latino	High School Graduate	Current	46	20		Yes	No	Yes	Yes
728	CV	Lung Cancer	III	Adenocarcinoma	Female	38.77	White	Not Hispanic or Latino	Unknown or not reported	Current	22.5	10		No	No	No	Yes
721	CV	Lung Cancer	IV	Adenocarcinoma	Male	24.39	White	Not Hispanic or Latino	Unknown or not reported	Current	50	20		Yes	No	Yes	Yes
269	CV	Lung Cancer	II	Squamous cell carcinoma	Male	22.65	Black or African American	Hispanic or Latino	Less than High School Graduate	Former	40		15	No	Yes	Yes	Yes
779	CV	Non-cancer	N/A	N/A	Female	25.82	White	Not Hispanic or Latino	Associate Degree or Some College or Some Training after High School	Current	22	20		No	No	No	Yes
61	CV	Lung Cancer	III	Squamous cell carcinoma	Female	26.15	White	Not Hispanic or Latino	High School Graduate	Former	87	30	0.5	Yes	No	No	Yes
161	CV	Lung Cancer	III	Adenocarcinoma	Female	27.49	Black or African American	Not Hispanic or Latino	Unknown or not reported	Current	49	20		Yes	No	No	Yes
201	CV	Non-cancer	N/A	N/A	Male	25.47	White	Hispanic or Latino	High School Graduate	Current	60	20		Yes	Yes	No	Yes
312	CV	Non-cancer	N/A	N/A	Female	52.81	White	Not Hispanic or Latino	Unknown or not reported	Former	40	20	4.2	Yes	Yes	No	Yes
902	CV	Lung Cancer	I	Adenocarcinoma	Female	26.48	White	Not Hispanic or Latino	Unknown or not reported	Current	55	20		Yes	No	Yes	Yes
182	CV	Non-cancer	N/A	N/A	Male	30.28	White	Other	Unknown or not reported	Current	90	30		Yes	No	Yes	Yes
47	CV	Non-cancer	N/A	N/A	Male	28.06	White	Hispanic or Latino	Postgraduate or Professional Degree	Current	38	20		No	No	No	Yes
764	CV	Lung Cancer	IV	Adenocarcinoma	Male	25.43	White	Not Hispanic or Latino	Unknown or not reported	Current	49	20		Yes	No	No	Yes
727	CV	Lung Cancer	IV	Squamous cell carcinoma	Female	32.61	Black or African American	Not Hispanic or Latino	Unknown or not reported	Former	40	20	4	No	Yes	Yes	Yes
437	CV	Lung Cancer	III	Adenocarcinoma	Male	27.49	White	Not Hispanic or Latino	Unknown or not reported	Former	50	40	22	Yes	Yes	No	No
46	CV	Lung Cancer	I	Other	Male	23.7	White	Not Hispanic or Latino	Postgraduate or Professional Degree	Former	45	30	22	No	No	Yes	No
73	CV	Lung Cancer	I	Unknown or not reported	Male	24.71	White	Not Hispanic or Latino	High School Graduate	Former	120	60	14	Yes	No	Yes	Yes
868	CV	Non-cancer	N/A	N/A	Female	21.44	Black or African American	Not Hispanic or Latino	Associate Degree or Some College or Some Training after High School	Current	37	20		Yes	No	No	Yes
709	CV	Lung Cancer	I	Adenocarcinoma	Male	27.76	White	Not Hispanic or Latino	Unknown or not reported	Former	35	20	25	Unknown or not reported	Yes	No	No
317	CV	Lung Cancer	IV	Other	Female	23.07	White	Not Hispanic or Latino	High School Graduate	Current	37.5	15		No	No	No	Yes
635	CV	Non-cancer	N/A	N/A	Female	20.82	White	Not Hispanic or Latino	Postgraduate or Professional Degree	Current	23.25	15		Yes	No	Yes	Yes
7	CV	Lung Cancer	I	Other	Female	26.93	White	Not Hispanic or Latino	Unknown or not reported	Current	30.75	15		Yes	No	No	Yes
64	CV	Lung Cancer	IV	Adenocarcinoma	Male	27.88	White	Not Hispanic or Latino	College Graduate	Former	25	20		No	No	No	No
350	CV	Non-cancer	N/A	N/A	Male	18.57	White	Not Hispanic or Latino	College Graduate	Current	37	20		Yes	No	No	Yes
896	CV	Lung Cancer	I	Squamous cell carcinoma	Female	24.34	Black or African American	Not Hispanic or Latino	Unknown or not reported	Former	60	30	8	Yes	No	Yes	Yes
283	CV	Non-cancer	N/A	N/A	Male	40.81	White	Not Hispanic or Latino	Associate Degree or Some College or Some Training after High School	Current	42	20		Yes	No	No	Yes
650	CV	Lung Cancer	III	Small cell carcinoma	Female	42.89	White	Not Hispanic or Latino	Unknown or not reported	Former	35	20	0.5	Unknown or not reported	Unknown or not reported	No	Yes
678	CV	Lung Cancer	III	Squamous cell carcinoma	Male	22.26	White	Not Hispanic or Latino	Associate Degree or Some College or Some Training after High School	Current	47	20		No	No	No	Yes
15	CV	Lung Cancer	III	Squamous cell carcinoma	Male	17.83	Other	Not Hispanic or Latino	High School Graduate	Former	60	20	0.5	Yes	No	No	Yes
293	CV	Non-cancer	N/A	N/A	Female	26.6	Black or African American	Not Hispanic or Latino	High School Graduate	Current	96	40		No	No	Yes	Yes
567	CV	Non-cancer	N/A	N/A	Male	24.37	White	Not Hispanic or Latino	Less than High School Graduate	Current	75	30		No	No	No	Yes
453	CV	Lung Cancer	I	Adenocarcinoma	Male	21.62	White	Not Hispanic or Latino	Unknown or not reported	Current	35	20		No	No	No	Yes
697	CV	Lung Cancer	I	Adenocarcinoma	Male	20.6	White	Not Hispanic or Latino	Unknown or not reported	Current	50	20		Yes	No	No	Yes
668	CV	Non-cancer	N/A	N/A	Male	27.59	White	Not Hispanic or Latino	Associate Degree or Some College or Some Training after High School	Former	88.5	30	0.25	Yes	No	No	Yes
712	CV	Lung Cancer	IV	Adenocarcinoma	Female	22.74	White	Not Hispanic or Latino	High School Graduate	Former	46	20	0.1	No	No	No	Yes
202	CV	Lung Cancer	III	Squamous cell carcinoma	Female	19.16	White	Not Hispanic or Latino	Unknown or not reported	Former	70	20	0.17	Yes	No	No	No
301	CV	Lung Cancer	I	Squamous cell carcinoma	Male	36.02	White	Not Hispanic or Latino	High School Graduate	Current	75	30		Yes	Yes	Yes	Yes
571	CV	Lung Cancer	III	Squamous cell carcinoma	Female	30.88	Other	Not Hispanic or Latino	Postgraduate or Professional Degree	Former	60	20	0.16	No	Yes	No	No
528	CV	Non-cancer	N/A	N/A	Female	32.87	Other	Hispanic or Latino	Less than High School Graduate	Former	75	30	6.8	Yes	Yes	No	Yes
695	CV	Lung Cancer	I	Squamous cell carcinoma	Female	35.98	White	Not Hispanic or Latino	Postgraduate or Professional Degree	Former	160	80	4	Yes	Yes	No	Yes
924	CV	Lung Cancer	IV	Squamous cell carcinoma	Male	22.75	White	Not Hispanic or Latino	Unknown or not reported	Former	138	60	9	No	Yes	No	Yes
631	CV	Lung Cancer	I	Adenocarcinoma	Female	46.26	White	Not Hispanic or Latino	Unknown or not reported	Former	45	30	11	Yes	No	No	Yes
632	CV	Lung Cancer	IV	Small cell carcinoma	Female	34.59	Black or African American	Not Hispanic or Latino	High School Graduate	Former	100	40	0.5	Yes	Yes	No	Yes
22	CV	Lung Cancer	I	Squamous cell carcinoma	Female	27.08	Black or African American	Not Hispanic or Latino	Unknown or not reported	Current	53	20		Yes	Yes	Yes	Yes
625	CV	Non-cancer	N/A	N/A	Male	22.63	White	Not Hispanic or Latino	College Graduate	Former	47	20	12.6	Yes	No	No	Yes
393	CV	Non-cancer	N/A	N/A	Male	35.91	Black or African American	Not Hispanic or Latino	Less than High School Graduate	Current	20	20		No	No	No	Yes
593	CV	Lung Cancer	I	Adenocarcinoma	Male	31.41	White	Not Hispanic or Latino	Unknown or not reported	Former	50	40	32	Unknown or not reported	Unknown or not reported	Yes	No
325	CV	Lung Cancer	III	Small cell carcinoma	Male	18.73	White	Not Hispanic or Latino	Unknown or not reported	Current	30	20		No	No	No	Yes
153	CV	Lung Cancer	I	Adenocarcinoma	Female	35.07	White	Not Hispanic or Latino	Unknown or not reported	Former	45	30	30	Yes	Yes	No	No
9	CV	Lung Cancer	III	Small cell carcinoma	Male	28.67	White	Not Hispanic or Latino	Unknown or not reported	Former	40	20	0.08	No	No	No	Yes
268	CV	Lung Cancer	IV	Adenocarcinoma	Female	31.58	White	Not Hispanic or Latino	Associate Degree or Some College or Some Training after High School	Former	38	20	14	No	No	No	Yes
122	CV	Non-cancer	N/A	N/A	Male	24.61	White	Hispanic or Latino	College Graduate	Current	40	20		No	No	No	Yes
404	CV	Lung Cancer	IV	Mixed squamous & adenocarcinoma	Male	23.48	White	Not Hispanic or Latino	Unknown or not reported	Former	20	20	37	Unknown or not reported	No	No	No
97	CV	Lung Cancer	III	Adenocarcinoma	Female	15.34	White	Not Hispanic or Latino	Unknown or not reported	Current	86	40		No	No	No	Yes
681	CV	Lung Cancer	IV	Adenocarcinoma	Female	27.61	White	Hispanic or Latino	Less than High School Graduate	Former	26.5	10	10	No	Yes	No	Yes
205	CV	Non-cancer	N/A	N/A	Male	29.22	White	Hispanic or Latino	High School Graduate	Current	40	20		No	No	No	Yes
217	CV	Lung Cancer	II	Adenocarcinoma	Male	30.15	White	Not Hispanic or Latino	Unknown or not reported	Former	90	60	12	No	Yes	No	Yes
774	CV	Lung Cancer	III	Squamous cell carcinoma	Male	32.62	White	Hispanic or Latino	Associate Degree or Some College or Some Training after High School	Former	50		30	No	Yes	No	No
227	CV	Lung Cancer	I	Squamous cell carcinoma	Male	30.43	White	Not Hispanic or Latino	College Graduate	Former	30.75	15	1	Yes	Yes	No	Yes
139	CV	Lung Cancer	I	Adenocarcinoma	Male	24.26	White	Not Hispanic or Latino	Unknown or not reported	Current	70.5	30		No	No	No	Yes
246	CV	Lung Cancer	IV	Small cell carcinoma	Female	36.45	White	Other	Unknown or not reported	Former	27.5	10	0.13	Yes	No	No	Yes
172	CV	Lung Cancer	IV	Squamous cell carcinoma	Male	25.13	White	Not Hispanic or Latino	College Graduate	Former	25	20	34	Yes	Yes	No	No
89	CV	Lung Cancer	III	Squamous cell carcinoma	Female	23.57	White	Hispanic or Latino	Unknown or not reported	Current	60			Yes	No	No	Yes
464	CV	Lung Cancer	III	Adenocarcinoma	Male	26.06	Black or African American	Not Hispanic or Latino	Less than High School Graduate	Former	54	20	0.15	No	Yes	No	Yes
563	CV	Lung Cancer	II	Squamous cell carcinoma	Male	29.38	White	Not Hispanic or Latino	Unknown or not reported	Current	30			No	No	No	Yes
716	CV	Non-cancer	N/A	N/A	Male	24.39	White	Not Hispanic or Latino	Less than High School Graduate	Current	56.25	25		Yes	No	No	Yes
605	CV	Non-cancer	N/A	N/A	Female	27.17	White	Hispanic or Latino	College Graduate	Current	22.5	15		No	No	No	Yes
890	CV	Non-cancer	N/A	N/A	Male	36.55	White	Not Hispanic or Latino	Associate Degree or Some College or Some Training after High School	Former	34	20	1.3	Yes	No	No	Yes
282	CV	Lung Cancer	II	Adenocarcinoma	Male	19.22	Black or African American	Not Hispanic or Latino	Associate Degree or Some College or Some Training after High School	Current	25	10		No	No	No	Yes
646	CV	Lung Cancer	III	Adenocarcinoma	Male	34.04	White	Not Hispanic or Latino	High School Graduate	Current	126	40		Yes	Yes	No	Yes
459	CV	Lung Cancer	I	Adenocarcinoma	Male	38.58	White	Not Hispanic or Latino	Unknown or not reported	Former	80	40	7	No	Yes	No	Yes
507	CV	Lung Cancer	I	Adenocarcinoma	Female	27.86	White	Not Hispanic or Latino	Unknown or not reported	Former	39	30	34	Yes	No	Yes	No
806	CV	Lung Cancer	IV	Adenocarcinoma	Female	23.25	White	Not Hispanic or Latino	Unknown or not reported	Former	40		17	Yes	No	No	No
147	CV	Lung Cancer	I	Adenocarcinoma	Male	17.76	White	Not Hispanic or Latino	Unknown or not reported	Current	100	40		No	No	Yes	Yes
446	CV	Lung Cancer	IV	Adenocarcinoma	Male	19.14	White	Not Hispanic or Latino	High School Graduate	Former	23.5	10	7	No	No	No	Yes
381	CV	Lung Cancer	I	Adenocarcinoma	Male	26.49	White	Not Hispanic or Latino	Unknown or not reported	Former	20	20	20	No	No	Yes	No
133	CV	Lung Cancer	II	Adenocarcinoma	Female	18.13	White	Not Hispanic or Latino	Associate Degree or Some College or Some Training after High School	Current	20	10		Yes	No	No	Yes
629	CV	Lung Cancer	III	Adenocarcinoma	Female	27.46	White	Not Hispanic or Latino	Unknown or not reported	Former	55	20	0.08	Yes	No	Yes	Yes
190	CV	Lung Cancer	I	Squamous cell carcinoma	Female	27.45	White	Other	Unknown or not reported	Former	49	20	0.25	Yes	No	No	Yes
538	CV	Non-cancer	N/A	N/A	Female	58.74	White	Not Hispanic or Latino	Less than High School Graduate	Former	35	20	1.8	Yes	No	Yes	Yes
891	CV	Lung Cancer	II	Adenocarcinoma	Male	30.69	White	Not Hispanic or Latino	High School Graduate	Former	40	20	10	No	No	Yes	Yes
500	CV	Non-cancer	N/A	N/A	Male	19.86	White	Not Hispanic or Latino	High School Graduate	Current	57	30		Yes	No	No	Yes
841	CV	Lung Cancer	I	Adenocarcinoma	Male	22.53	Black or African American	Not Hispanic or Latino	Postgraduate or Professional Degree	Former	45	60	35	No	No	No	No
941	CV	Lung Cancer	III	Unknown or not reported	Male	21.63	White	Not Hispanic or Latino	Unknown or not reported	Current	47	20		Yes	No	No	Yes
785	CV	Lung Cancer	II	Mixed squamous & adenocarcinoma	Male	31.24	White	Not Hispanic or Latino	Unknown or not reported	Former	120	40	6	Yes	No	Yes	No
579	CV	Lung Cancer	IV	Squamous cell carcinoma	Male	31.45	White	Not Hispanic or Latino	Associate Degree or Some College or Some Training after High School	Current	50	20		No	No	No	Yes
578	CV	Non-cancer	N/A	N/A	Female	30.01	White	Not Hispanic or Latino	Associate Degree or Some College or Some Training after High School	Current	36	20		No	Yes	No	Yes
840	CV	Lung Cancer	I	Squamous cell carcinoma	Male	31.41	White	Not Hispanic or Latino	High School Graduate	Former	60	30	3	Yes	No	No	Yes
551	CV	Non-cancer	N/A	N/A	Male	27.73	White	Not Hispanic or Latino	High School Graduate	Former	90	60	10	No	Yes	No	Yes
795	CV	Non-cancer	N/A	N/A	Male	28.18	Black or African American	Not Hispanic or Latino	Unknown or not reported	Current	66	20		No	Yes	Yes	Yes
576	CV	Lung Cancer	IV	Adenocarcinoma	Female	33.92	White	Not Hispanic or Latino	Unknown or not reported	Former	35	20	15	No	Yes	No	Yes
848	CV	Lung Cancer	I	Adenocarcinoma	Male	33.96	White	Not Hispanic or Latino	High School Graduate	Former	100	40	5	Yes	Yes	No	Yes
319	CV	Non-cancer	N/A	N/A	Female	33.9	White	Not Hispanic or Latino	High School Graduate	Current	40	20		No	No	No	Yes
475	CV	Lung Cancer	I	Adenocarcinoma	Female	27.78	White	Other	Unknown or not reported	Former	20	20	5	Unknown or not reported	No	No	Yes
377	CV	Non-cancer	N/A	N/A	Male	21.4	White	Not Hispanic or Latino	Postgraduate or Professional Degree	Current	60	40		Yes	No	Yes	Yes
254	CV	Lung Cancer	I	Adenocarcinoma	Male	34.08	White	Not Hispanic or Latino	College Graduate	Current	60	20		Yes	No	Yes	No
496	CV	Lung Cancer	II	Adenocarcinoma	Male	23.3	White	Not Hispanic or Latino	High School Graduate	Current	60	20		Yes	No	No	Yes
957	CV	Lung Cancer	III	Squamous cell carcinoma	Male	18.64	White	Not Hispanic or Latino	Unknown or not reported	Current	40	20		Yes	No	No	Yes
756	CV	Non-cancer	N/A	N/A	Male	23.1	Black or African American	Not Hispanic or Latino	Unknown or not reported	Current	65	20		Yes	No	No	No
737	CV	Lung Cancer	Unknown Lung Cancer Stage	Unknown or not reported	Male	32.44	White	Not Hispanic or Latino	Unknown or not reported	Former	30	20	5.4	Yes	No	No	Yes
95	CV	Non-cancer	N/A	N/A	Female	38.84	White	Not Hispanic or Latino	Unknown or not reported	Former	33.75	15	4	Yes	No	Yes	Yes
49	CV	Lung Cancer	I	Unknown or not reported	Female	53.27	White	Not Hispanic or Latino	High School Graduate	Former	84	40	8	No	No	No	Yes
44	CV	Lung Cancer	IV	Small cell carcinoma	Male	26.15	White	Not Hispanic or Latino	Unknown or not reported	Former	35	20	25	No	No	No	No
164	CV	Lung Cancer	II	Adenocarcinoma	Female	30.26	White	Other	Unknown or not reported	Former	35			No	Yes	Yes	No
466	CV	Lung Cancer	I	Adenocarcinoma	Female	31.99	White	Not Hispanic or Latino	Unknown or not reported	Former	57	20	4	Yes	No	Yes	Yes
791	CV	Lung Cancer	II	Mixed squamous & adenocarcinoma	Female	25.64	White	Not Hispanic or Latino	Unknown or not reported	Former	45	20	0	Unknown or not reported	Unknown or not reported	Yes	Yes
315	CV	Lung Cancer	IV	Small cell carcinoma	Female	21.88	White	Not Hispanic or Latino	Unknown or not reported	Current	36	20		No	Yes	No	Yes
595	CV	Non-cancer	N/A	N/A	Male	27.39	White	Not Hispanic or Latino	High School Graduate	Former	30	15	18	No	No	Yes	No
235	CV	Lung Cancer	I	Squamous cell carcinoma	Female	20.92	White	Not Hispanic or Latino	Unknown or not reported	Current	35	20		No	Yes	Yes	Yes
773	CV	Lung Cancer	I	Adenocarcinoma	Female	32.89	White	Other	Unknown or not reported	Former	26.25	15	0	No	No	No	Yes
8	CV	Lung Cancer	III	Mixed squamous & adenocarcinoma	Male	33.76	White	Other	Unknown or not reported	Current	30			No	Yes	No	Yes
718	CV	Non-cancer	N/A	N/A	Female	25.2	White	Hispanic or Latino	High School Graduate	Current	32	20		Yes	No	No	Yes
468	CV	Lung Cancer	II	Adenocarcinoma	Male	32.78	White	Not Hispanic or Latino	Unknown or not reported	Former	30	20	12	No	Yes	No	Yes
454	CV	Lung Cancer	I	Adenocarcinoma	Female	28.05	White	Not Hispanic or Latino	Associate Degree or Some College or Some Training after High School	Former	70	40	24	Yes	No	Yes	No
537	CV	Non-cancer	N/A	N/A	Female	23.17	White	Not Hispanic or Latino	Unknown or not reported	Former	30	20	13	No	No	No	Yes
657	CV	Lung Cancer	I	Small cell carcinoma	Female	35.08	White	Not Hispanic or Latino	High School Graduate	Former	125	50	4	Yes	Yes	Yes	Yes
879	CV	Lung Cancer	II	Adenocarcinoma	Female	30.14	Black or African American	Not Hispanic or Latino	Unknown or not reported	Former	32.5	10	0	Yes	Yes	Yes	Yes
901	CV	Non-cancer	N/A	N/A	Male	28.57	White	Not Hispanic or Latino	Associate Degree or Some College or Some Training after High School	Former	70	40	12	No	No	No	Yes
470	CV	Lung Cancer	I	Squamous cell carcinoma	Female	18.01	White	Not Hispanic or Latino	Unknown or not reported	Former	100	40	0.12	Yes	No	No	Yes
931	CV	Non-cancer	N/A	N/A	Male	28.98	White	Not Hispanic or Latino	Unknown or not reported	Current	34.5	15		No	Yes	No	Yes
420	CV	Lung Cancer	I	Squamous cell carcinoma	Male	29.05	White	Other	Unknown or not reported	Current	60			Yes	No	Yes	Yes
91	CV	Lung Cancer	IV	Small cell carcinoma	Male	37.31	White	Not Hispanic or Latino	High School Graduate	Former	70	40	22	No	Yes	No	No
11	CV	Non-cancer	N/A	N/A	Male	28.41	Black or African American	Not Hispanic or Latino	High School Graduate	Current	31.5	15		No	Yes	No	Yes
13	CV	Non-cancer	N/A	N/A	Male	21.46	White	Not Hispanic or Latino	High School Graduate	Current	50	20		Yes	No	No	Yes
455	CV	Lung Cancer	I	Adenocarcinoma	Female	27.89	White	Not Hispanic or Latino	Unknown or not reported	Former	30	20	13	No	No	No	Yes
689	CV	Lung Cancer	I	Squamous cell carcinoma	Female	23.12	Other	Not Hispanic or Latino	Unknown or not reported	Former	45	20	3	No	No	No	Yes
4	CV	Lung Cancer	III	Small cell carcinoma	Female	17.12	White	Other	Unknown or not reported	Current	40			No	No	No	Yes
552	CV	Non-cancer	N/A	N/A	Female	30.85	White	Not Hispanic or Latino	Less than High School Graduate	Former	40	20	4	No	No	No	Yes
621	CV	Non-cancer	N/A	N/A	Female	37.01	White	Not Hispanic or Latino	College Graduate	Former	39	20	11	Yes	No	No	Yes
438	CV	Non-cancer	N/A	N/A	Female	26.54	White	Not Hispanic or Latino	High School Graduate	Former	32	20	12	Yes	No	No	Yes
252	CV	Lung Cancer	I	Unknown or not reported	Female	33.06	White	Not Hispanic or Latino	Unknown or not reported	Former	40	80		No	Yes	No	Unknown or not reported
297	CV	Lung Cancer	III	Unknown or not reported	Male	34.94	White	Other	Unknown or not reported	Current	75			Yes	Yes	No	Yes
843	CV	Lung Cancer	III	Adenocarcinoma	Female	22.13	White	Other	Unknown or not reported	Former	21			No	No	No	Unknown or not reported
839	CV	Non-cancer	N/A	N/A	Male	28.9	White	Hispanic or Latino	High School Graduate	Current	64.5	30		Yes	No	No	Yes
223	CV	Non-cancer	N/A	N/A	Male	27	White	Hispanic or Latino	College Graduate	Former	30	20	17	No	No	No	No
730	CV	Non-cancer	N/A	N/A	Female	37.69	Black or African American	Hispanic or Latino	Postgraduate or Professional Degree	Former	30	20	5	No	No	No	Yes
548	CV	Non-cancer	N/A	N/A	Male	30.26	White	Not Hispanic or Latino	Unknown or not reported	Current	38	20		No	Yes	No	Yes
872	CV	Non-cancer	N/A	N/A	Male	34.92	White	Hispanic or Latino	Associate Degree or Some College or Some Training after High School	Former	63	30	3	No	Yes	No	Yes
928	CV	Lung Cancer	IV	Squamous cell carcinoma	Male	21.6	White	Not Hispanic or Latino	Postgraduate or Professional Degree	Former	25	20	30	Yes	No	No	No
291	CV	Non-cancer	N/A	N/A	Male	32.55	White	Not Hispanic or Latino	Associate Degree or Some College or Some Training after High School	Former	137.5	50	3	Yes	No	No	Yes
945	CV	Non-cancer	N/A	N/A	Female	23.77	White	Not Hispanic or Latino	College Graduate	Current	40	20		No	No	No	Yes
617	CV	Lung Cancer	IV	Adenocarcinoma	Female	17.55	White	Hispanic or Latino	High School Graduate	Current	80			No	No	No	Yes
313	CV	Non-cancer	N/A	N/A	Female	30.72	White	Not Hispanic or Latino	High School Graduate	Former	96	40	8	Yes	Yes	No	Yes
376	CV	Lung Cancer	IV	Small cell carcinoma	Female	31.66	White	Not Hispanic or Latino	Associate Degree or Some College or Some Training after High School	Former	25	20	30	No	Yes	Yes	No
870	CV	Lung Cancer	III	Adenocarcinoma	Female	22.64	White	Not Hispanic or Latino	Unknown or not reported	Current	45	20		No	No	No	Yes
326	CV	Non-cancer	N/A	N/A	Male	31.13	White	Not Hispanic or Latino	Unknown or not reported	Current	78	30		No	Yes	No	Yes
362	CV	Lung Cancer	III	Squamous cell carcinoma	Female	60.04	Black or African American	Other	Unknown or not reported	Current	45			Yes	No	No	Yes
334	CV	Non-cancer	N/A	N/A	Male	29.03	White	Not Hispanic or Latino	Associate Degree or Some College or Some Training after High School	Former	67.5	30	11	Yes	No	No	Yes
600	CV	Lung Cancer	IV	Unknown or not reported	Female	30.01	White	Other	Unknown or not reported	Former	20			No	No	No	Unknown or not reported
384	CV	Non-cancer	N/A	N/A	Male	26.39	White	Not Hispanic or Latino	Associate Degree or Some College or Some Training after High School	Former	44	20	0.2	Yes	No	No	Yes
271	CV	Lung Cancer	III	Squamous cell carcinoma	Male	29.51	White	Other	Unknown or not reported	Current	30			No	No	No	No
575	CV	Non-cancer	N/A	N/A	Female	22.61	White	Not Hispanic or Latino	Unknown or not reported	Former	42	20	13	Unknown or not reported	Unknown or not reported	No	Yes
219	CV	Lung Cancer	III	Squamous cell carcinoma	Male	24.04	White	Not Hispanic or Latino	Unknown or not reported	Former	43	20	7	No	No	No	Yes
435	CV	Lung Cancer	IV	Adenocarcinoma	Female	23.37	White	Other	Unknown or not reported	Former	27			No	No	No	Unknown or not reported
179	CV	Non-cancer	N/A	N/A	Female	23.26	White	Not Hispanic or Latino	Postgraduate or Professional Degree	Former	22.5	15	4	Yes	No	No	Yes
775	CV	Lung Cancer	I	Adenocarcinoma	Female	33.19	White	Not Hispanic or Latino	Unknown or not reported	Former	45	15	0.33	Yes	No	No	Yes
280	CV	Lung Cancer	IV	Adenocarcinoma	Female	25.27	White	Other	Unknown or not reported	Former	25			No	No	Yes	Unknown or not reported
194	CV	Non-cancer	N/A	N/A	Male	22.58	White	Not Hispanic or Latino	Unknown or not reported	Former	24.5	10	2	Yes	No	Yes	Yes
584	CV	Lung Cancer	I	Squamous cell carcinoma	Female	29.88	White	Not Hispanic or Latino	Unknown or not reported	Current	80	40		Yes	No	No	Yes
234	CV	Lung Cancer	I	Adenocarcinoma	Male	29.32	White	Not Hispanic or Latino	Unknown or not reported	Former	86	40	29	Yes	Yes	Yes	No
82	CV	Lung Cancer	III	Squamous cell carcinoma	Male	30.31	White	Not Hispanic or Latino	Less than High School Graduate	Current	64	20		Yes	Yes	No	Yes
369	CV	Non-cancer	N/A	N/A	Male	29.78	White	Hispanic or Latino	College Graduate	Current	28	20		No	No	No	Yes
366	CV	Lung Cancer	II	Small cell carcinoma	Male	43.9	White	Other	Unknown or not reported	Former	35			No	No	No	Unknown or not reported
127	CV	Lung Cancer	II	Adenocarcinoma	Female	26.42	White	Not Hispanic or Latino	Unknown or not reported	Former	20			Yes	No	Yes	Unknown or not reported
781	CV	Lung Cancer	I	Unknown or not reported	Male	33.64	White	Not Hispanic or Latino	Unknown or not reported	Former	108	60	21	Yes	No	No	No
243	CV	Non-cancer	N/A	N/A	Male	22.32	White	Not Hispanic or Latino	Postgraduate or Professional Degree	Current	40	20		No	Yes	No	Yes
586	CV	Non-cancer	N/A	N/A	Female	29.72	Black or African American	Not Hispanic or Latino	Associate Degree or Some College or Some Training after High School	Current	25	10		Yes	Yes	No	Yes
735	CV	Lung Cancer	III	Squamous cell carcinoma	Male	21.32	White	Not Hispanic or Latino	Unknown or not reported	Current	20	20		No	No	No	Yes
382	CV	Lung Cancer	IV	Adenocarcinoma	Male	32.08	Black or African American	Not Hispanic or Latino	High School Graduate	Current	39.75	15		Yes	No	No	Yes
555	CV	Non-cancer	N/A	N/A	Female	26.66	White	Not Hispanic or Latino	High School Graduate	Current	69	30		Yes	No	No	Yes
513	CV	Non-cancer	N/A	N/A	Female	22.39	White	Not Hispanic or Latino	Associate Degree or Some College or Some Training after High School	Former	52	20	10	Yes	No	No	Yes
696	TRAINING	Lung Cancer	III	Adenocarcinoma	Female	24.24	Black or African American	Not Hispanic or Latino	Unknown or not reported	Current	40	20		Yes	No	No	Yes
543	TRAINING	Lung Cancer	III	Adenocarcinoma	Female	30.2	White	Not Hispanic or Latino	Postgraduate or Professional Degree	Former	30	20	12	No	No	Yes	Yes
233	TRAINING	Lung Cancer	IV	Squamous cell carcinoma	Male	20.95	Black or African American	Not Hispanic or Latino	Unknown or not reported	Former	40	20	0	No	No	No	Yes
295	TRAINING	Non-cancer	N/A	N/A	Male	29.0923	White	Not Hispanic or Latino	Unknown or not reported	Former	40	20	12	No	No	No	Yes
857	TRAINING	Non-cancer	N/A	N/A	Female	34.57	White	Not Hispanic or Latino	High School Graduate	Current	49	20		Yes	No	No	Yes
885	TRAINING	Lung Cancer	II	Adenocarcinoma	Male	28.89	White	Not Hispanic or Latino	Unknown or not reported	Former	30	20	24	Yes	No	Yes	No
521	TRAINING	Lung Cancer	II	Adenocarcinoma	Male	32.98	White	Hispanic or Latino	Unknown or not reported	Former	84	40	16	Yes	Yes	No	No
380	TRAINING	Lung Cancer	III	Squamous cell carcinoma	Female	37.78	Other	Not Hispanic or Latino	Associate Degree or Some College or Some Training after High School	Former	20		4	No	Yes	No	Yes
102	TRAINING	Lung Cancer	I	Adenocarcinoma	Female	28.56	White	Not Hispanic or Latino	Unknown or not reported	Former	21	10	3	Yes	No	Yes	Yes
541	TRAINING	Lung Cancer	III	Small cell carcinoma	Male	38.2	White	Not Hispanic or Latino	High School Graduate	Current	75	30		Yes	Yes	No	Yes
323	TRAINING	Lung Cancer	III	Squamous cell carcinoma	Male	27.92	White	Not Hispanic or Latino	College Graduate	Current	100	40		Yes	No	No	Yes
476	TRAINING	Lung Cancer	I	Squamous cell carcinoma	Female	22.29	White	Not Hispanic or Latino	Unknown or not reported	Current	55	20		Yes	No	No	Yes
758	TRAINING	Lung Cancer	I	Squamous cell carcinoma	Male	32.32	White	Not Hispanic or Latino	Unknown or not reported	Current	120	40		Yes	No	Yes	Yes
418	TRAINING	Non-cancer	N/A	N/A	Male	30.7105	White	Not Hispanic or Latino	Unknown or not reported	Current	22.5	15		No	No	No	Yes
193	TRAINING	Non-cancer	N/A	N/A	Female	28.18	Other	Other	College Graduate	Former	52.5	30	14	No	No	No	Yes
640	TRAINING	Non-cancer	N/A	N/A	Female	38.84	White	Not Hispanic or Latino	High School Graduate	Former	60	40	14	Yes	No	No	Yes
344	TRAINING	Non-cancer	N/A	N/A	Male	30.73	Black or African American	Not Hispanic or Latino	Associate Degree or Some College or Some Training after High School	Former	75	30	1.5	No	Yes	No	Yes
85	TRAINING	Non-cancer	N/A	N/A	Male	36.9	White	Hispanic or Latino	High School Graduate	Current	47	20		No	No	No	Yes
296	TRAINING	Non-cancer	N/A	N/A	Male	30.4152	White	Not Hispanic or Latino	Unknown or not reported	Former	35	20	6.4	Yes	Yes	No	Yes
550	TRAINING	Non-cancer	N/A	N/A	Male	28.1	Other	Hispanic or Latino	College Graduate	Former	25	20	11	No	No	No	Yes
304	TRAINING	Non-cancer	N/A	N/A	Male	25.23	White	Hispanic or Latino	Unknown or not reported	Current	54	20		No	Yes	No	Yes
958	TRAINING	Non-cancer	N/A	N/A	Female	25.6922	Other	Other	Unknown or not reported	Current	30	20		No	No	No	Yes
351	TRAINING	Non-cancer	N/A	N/A	Female	26.09	White	Not Hispanic or Latino	High School Graduate	Current	25.5	15		No	No	No	Yes
592	TRAINING	Non-cancer	N/A	N/A	Male	21.7535	White	Not Hispanic or Latino	Unknown or not reported	Former	22	20	13	No	No	No	Yes
177	TRAINING	Non-cancer	N/A	N/A	Male	30.59	White	Not Hispanic or Latino	High School Graduate	Former	36	20	11	Yes	No	No	Yes
587	TRAINING	Non-cancer	N/A	N/A	Female	29.04	White	Hispanic or Latino	High School Graduate	Current	44	20		Yes	No	No	Yes
300	TRAINING	Non-cancer	N/A	N/A	Female	26.98	White	Not Hispanic or Latino	Unknown or not reported	Former	35	20	15.8	Yes	No	No	No
152	TRAINING	Non-cancer	N/A	N/A	Male	24.9937	Black or African American	Other	Unknown or not reported	Former	35	20	0.5	Yes	No	No	Yes
805	TRAINING	Non-cancer	N/A	N/A	Female	22.32	White	Not Hispanic or Latino	High School Graduate	Former	20	20	1	No	No	Yes	Yes
361	TRAINING	Non-cancer	N/A	N/A	Male	25.5186	Other	Not Hispanic or Latino	Unknown or not reported	Former	40	20	2.4	No	No	Yes	Yes
535	TRAINING	Non-cancer	N/A	N/A	Male	23.7317	White	Not Hispanic or Latino	Unknown or not reported	Former	30	20	6	No	No	No	Yes
477	TRAINING	Non-cancer	N/A	N/A	Male	35.6049	White	Not Hispanic or Latino	Unknown or not reported	Former	30	20	21	No	Yes	Yes	No
431	TRAINING	Non-cancer	N/A	N/A	Male	30.5386	Other	Not Hispanic or Latino	Unknown or not reported	Former	58	20	1.6	Yes	Yes	No	Yes
819	TRAINING	Lung Cancer	I	Squamous cell carcinoma	Male	28.47	White	Not Hispanic or Latino	Associate Degree or Some College or Some Training after High School	Former	150	60	0.4	Yes	No	No	Yes
768	TRAINING	Lung Cancer	III	Adenocarcinoma	Male	26.54	White	Not Hispanic or Latino	Associate Degree or Some College or Some Training after High School	Former	50	40	1	No	No	No	Yes
816	TRAINING	Lung Cancer	I	Adenocarcinoma	Female	36.95	White	Other	Unknown or not reported	Former	47	20	10	Yes	Yes	Yes	Yes
286	TRAINING	Lung Cancer	III	Squamous cell carcinoma	Male	24.72	White	Not Hispanic or Latino	Unknown or not reported	Former	20	20	0	No	No	No	Yes
531	TRAINING	Lung Cancer	I	Unknown or not reported	Female	30.8	White	Not Hispanic or Latino	Associate Degree or Some College or Some Training after High School	Former	22.5	30	6	No	Yes	Yes	Yes
609	TRAINING	Lung Cancer	III	Other	Female	33.49	White	Not Hispanic or Latino	Unknown or not reported	Current	30	20		Yes	No	No	Yes
951	TRAINING	Lung Cancer	III	Adenocarcinoma	Male	23.12	White	Not Hispanic or Latino	College Graduate	Former	30	20		No	No	No	Unknown or not reported
39	TRAINING	Lung Cancer	II	Squamous cell carcinoma	Female	29.74	White	Not Hispanic or Latino	Unknown or not reported	Former	90	40	23	Yes	No	No	No
607	TRAINING	Lung Cancer	III	Squamous cell carcinoma	Male	24.64	White	Not Hispanic or Latino	High School Graduate	Current	57	30		Yes	Yes	No	Yes
388	TRAINING	Lung Cancer	I	Small cell carcinoma	Female	18.47	White	Not Hispanic or Latino	Unknown or not reported	Current	60	30		Yes	No	No	Yes
448	TRAINING	Lung Cancer	IV	Squamous cell carcinoma	Male	34.1	White	Not Hispanic or Latino	Unknown or not reported	Former	129	60	9	Yes	No	No	Yes
703	TRAINING	Lung Cancer	IV	Small cell carcinoma	Female	30.9	White	Not Hispanic or Latino	Unknown or not reported	Current	40	20		Yes	Yes	No	Yes
98	TRAINING	Lung Cancer	I	Adenocarcinoma	Female	37.38	White	Not Hispanic or Latino	Unknown or not reported	Former	67.5	30	1	No	No	No	Yes
893	TRAINING	Lung Cancer	I	Adenocarcinoma	Male	44.52	White	Not Hispanic or Latino	Unknown or not reported	Former	100	40	3	Yes	No	No	Yes
17	TRAINING	Lung Cancer	II	Squamous cell carcinoma	Male	23.94	Other	Other	Unknown or not reported	Former	35	20	23	Yes	No	No	No
740	TRAINING	Lung Cancer	IV	Adenocarcinoma	Male	29.23	White	Not Hispanic or Latino	Unknown or not reported	Former	20	10	35	No	No	No	No
566	TRAINING	Lung Cancer	II	Squamous cell carcinoma	Female	23.05	White	Not Hispanic or Latino	College Graduate	Former	20	10		No	No	No	Unknown or not reported
289	TRAINING	Lung Cancer	IV	Small cell carcinoma	Female	26.37	White	Not Hispanic or Latino	Unknown or not reported	Former	25		43	Yes	No	No	No
501	TRAINING	Non-cancer	N/A	N/A	Female	26.6208	White	Not Hispanic or Latino	Unknown or not reported	Former	66	30	12	Yes	No	No	Yes
855	TRAINING	Non-cancer	N/A	N/A	Male	24.4285	White	Not Hispanic or Latino	Unknown or not reported	Current	40	20		No	No	No	Yes
228	TRAINING	Non-cancer	N/A	N/A	Female	32.58	White	Hispanic or Latino	Associate Degree or Some College or Some Training after High School	Current	36	20		No	No	No	Yes
77	TRAINING	Non-cancer	N/A	N/A	Female	23.57	White	Hispanic or Latino	High School Graduate	Current	40	20		Yes	No	No	Yes
358	TRAINING	Non-cancer	N/A	N/A	Male	45.6198	Other	Other	Associate Degree or Some College or Some Training after High School	Former	31	20	9	Yes	Yes	No	Yes
121	TRAINING	Non-cancer	N/A	N/A	Male	29.17	White	Hispanic or Latino	High School Graduate	Current	49.5	30		No	Yes	No	Yes
643	TRAINING	Non-cancer	N/A	N/A	Male	27.0686	White	Hispanic or Latino	Unknown or not reported	Current	40	20		No	No	No	Yes
148	TRAINING	Non-cancer	N/A	N/A	Female	18.52	White	Hispanic or Latino	High School Graduate	Current	60	30		No	No	No	Yes
260	TRAINING	Non-cancer	N/A	N/A	Male	26.62	White	Hispanic or Latino	High School Graduate	Current	82.5	30		Yes	Yes	Yes	Yes
123	TRAINING	Non-cancer	N/A	N/A	Female	17.54	White	Hispanic or Latino	High School Graduate	Current	49	20		No	No	No	Yes
666	TRAINING	Non-cancer	N/A	N/A	Female	27.14	Black or African American	Not Hispanic or Latino	High School Graduate	Current	40	20		Yes	Yes	No	Yes
783	TRAINING	Non-cancer	N/A	N/A	Male	28.01	Black or African American	Not Hispanic or Latino	Less than High School Graduate	Current	26	10		Yes	Yes	No	Yes
310	TRAINING	Non-cancer	N/A	N/A	Female	27.9592	Other	Hispanic or Latino	Less than High School Graduate	Current	68	40		No	Yes	No	Yes
804	TRAINING	Non-cancer	N/A	N/A	Female	29.11	White	Hispanic or Latino	Less than High School Graduate	Current	24	16		No	No	No	Yes
299	TRAINING	Non-cancer	N/A	N/A	Male	33.74	White	Hispanic or Latino	Associate Degree or Some College or Some Training after High School	Former	23	20	5	No	No	No	Yes
483	TRAINING	Non-cancer	N/A	N/A	Female	27.43	White	Hispanic or Latino	Less than High School Graduate	Former	82	40	20	No	Yes	No	No
208	TRAINING	Non-cancer	N/A	N/A	Male	28.48	White	Hispanic or Latino	High School Graduate	Current	21	10		No	Yes	No	Yes
150	TRAINING	Non-cancer	N/A	N/A	Male	23.6235	White	Not Hispanic or Latino	Unknown or not reported	Former	45	60	8	Yes	Yes	No	Yes
160	TRAINING	Non-cancer	N/A	N/A	Male	29	White	Not Hispanic or Latino	High School Graduate	Current	22.5	10		No	Yes	No	Yes
570	TRAINING	Non-cancer	N/A	N/A	Male	26.62	White	Not Hispanic or Latino	College Graduate	Current	61.5	30		Yes	No	No	Yes
504	TRAINING	Non-cancer	N/A	N/A	Female	29.4001	White	Not Hispanic or Latino	Unknown or not reported	Former	30	20	11	No	No	No	Yes
321	TRAINING	Lung Cancer	I	Squamous cell carcinoma	Male	18.35	White	Not Hispanic or Latino	Unknown or not reported	Former	67.5	30	0	Yes	No	Yes	Yes
409	TRAINING	Lung Cancer	IV	Adenocarcinoma	Male	21.13	White	Not Hispanic or Latino	Unknown or not reported	Former	90	30	5	Yes	No	No	Yes
866	TRAINING	Lung Cancer	IV	Adenocarcinoma	Female	29.15	White	Not Hispanic or Latino	Unknown or not reported	Former	35	20	25	No	No	No	No
688	TRAINING	Lung Cancer	IV	Adenocarcinoma	Male	28.02	White	Not Hispanic or Latino	Associate Degree or Some College or Some Training after High School	Former	35	20	10	No	No	No	Yes
42	TRAINING	Lung Cancer	I	Squamous cell carcinoma	Male	35.8	White	Other	Unknown or not reported	Current	75	30		No	No	Yes	Yes
486	TRAINING	Non-cancer	N/A	N/A	Male	27.36	White	Not Hispanic or Latino	Associate Degree or Some College or Some Training after High School	Former	30	20	13	No	No	No	Yes
648	TRAINING	Non-cancer	N/A	N/A	Male	34.14	White	Not Hispanic or Latino	Postgraduate or Professional Degree	Former	38	40	33	Yes	No	No	No
887	TRAINING	Non-cancer	N/A	N/A	Female	30.5357	White	Not Hispanic or Latino	Unknown or not reported	Former	50	20	2.6	No	No	No	Yes
524	TRAINING	Non-cancer	N/A	N/A	Female	15.96	Black or African American	Not Hispanic or Latino	Unknown or not reported	Former	46	20	3	No	No	No	Yes
328	TRAINING	Non-cancer	N/A	N/A	Male	34.9649	White	Other	Unknown or not reported	Former	45	20	11	Yes	No	Yes	Yes
886	TRAINING	Non-cancer	N/A	N/A	Male	25.71	White	Not Hispanic or Latino	College Graduate	Former	70	40	15	No	No	Yes	Yes
277	TRAINING	Non-cancer	N/A	N/A	Male	28.03	White	Hispanic or Latino	Associate Degree or Some College or Some Training after High School	Current	87.5	50		No	Yes	No	Yes
807	TRAINING	Non-cancer	N/A	N/A	Male	27.6622	Other	Not Hispanic or Latino	Unknown or not reported	Current	17.5	10		Yes	No	No	No
503	TRAINING	Non-cancer	N/A	N/A	Male	29.4921	White	Other	Unknown or not reported	Current	35	20		Yes	No	No	Yes
43	TRAINING	Non-cancer	N/A	N/A	Female	31.92	White	Not Hispanic or Latino	Unknown or not reported	Former	80	40	6	Yes	No	No	Yes
776	TRAINING	Non-cancer	N/A	N/A	Male	25.87	White	Not Hispanic or Latino	Unknown or not reported	Former	45	30	14	No	No	Yes	Yes
63	TRAINING	Non-cancer	N/A	N/A	Female	18.65	White	Not Hispanic or Latino	Less than High School Graduate	Current	65	20		No	No	No	Yes
70	TRAINING	Non-cancer	N/A	N/A	Female	23.81	White	Not Hispanic or Latino	Unknown or not reported	Current	45	20		Yes	Yes	No	Yes
206	TRAINING	Non-cancer	N/A	N/A	Female	26.19	Other	Hispanic or Latino	High School Graduate	Current	24.5	10		No	No	No	Yes
845	TRAINING	Non-cancer	N/A	N/A	Male	34.4422	White	Not Hispanic or Latino	Unknown or not reported	Current	22	20		No	No	No	Yes
861	TRAINING	Non-cancer	N/A	N/A	Male	26.93	White	Hispanic or Latino	Postgraduate or Professional Degree	Former	20	20	46	No	No	Yes	No
355	TRAINING	Non-cancer	N/A	N/A	Male	31.65	White	Hispanic or Latino	Less than High School Graduate	Former	40	20	1	Yes	No	No	Yes
936	TRAINING	Non-cancer	N/A	N/A	Male	28.1179	White	Not Hispanic or Latino	Unknown or not reported	Current	20.5	10		No	No	No	Yes
176	TRAINING	Non-cancer	N/A	N/A	Female	32.47	Other	Hispanic or Latino	Unknown or not reported	Current	25.2	12.6		No	Yes	No	Yes
339	TRAINING	Lung Cancer	III	Squamous cell carcinoma	Male	26.7	White	Not Hispanic or Latino	College Graduate	Former	40	20	9	Yes	No	No	Yes
113	TRAINING	Lung Cancer	II	Squamous cell carcinoma	Male	30.34	White	Not Hispanic or Latino	Unknown or not reported	Former	32.5	10	0	No	No	No	No
108	TRAINING	Lung Cancer	I	Squamous cell carcinoma	Female	21.99	White	Not Hispanic or Latino	Unknown or not reported	Former	30	10	0	No	No	Yes	Yes
51	TRAINING	Lung Cancer	I	Squamous cell carcinoma	Female	24.9	Other	Hispanic or Latino	Less than High School Graduate	Former	160	80	6	Yes	Yes	No	Yes
628	TRAINING	Lung Cancer	III	Squamous cell carcinoma	Female	29.62	White	Not Hispanic or Latino	Unknown or not reported	Former	50	20	2	Yes	No	No	Yes
342	TRAINING	Non-cancer	N/A	N/A	Male	31.5609	White	Other	Unknown or not reported	Former	49	20	1	No	No	No	Yes
880	TRAINING	Non-cancer	N/A	N/A	Female	34.48	Black or African American	Not Hispanic or Latino	Unknown or not reported	Current	38.25	15		Yes	No	No	Yes
196	TRAINING	Non-cancer	N/A	N/A	Male	32.91	White	Not Hispanic or Latino	Associate Degree or Some College or Some Training after High School	Former	53	20	1	Yes	No	Yes	Yes
189	TRAINING	Non-cancer	N/A	N/A	Female	36.6	White	Not Hispanic or Latino	High School Graduate	Current	20	20		Unknown or not reported	No	No	Yes
698	TRAINING	Non-cancer	N/A	N/A	Female	31.05	White	Hispanic or Latino	High School Graduate	Former	30	20	9	No	Yes	Yes	Yes
899	TRAINING	Non-cancer	N/A	N/A	Female	19	White	Hispanic or Latino	High School Graduate	Current	42	20		Yes	No	No	Yes
823	TRAINING	Non-cancer	N/A	N/A	Male	26.93	White	Not Hispanic or Latino	Unknown or not reported	Current	30	20		Unknown or not reported	Unknown or not reported	No	Yes
724	TRAINING	Non-cancer	N/A	N/A	Male	33.62	White	Not Hispanic or Latino	Associate Degree or Some College or Some Training after High School	Former	54	20	3	Yes	Yes	Yes	Yes
916	TRAINING	Non-cancer	N/A	N/A	Male	34.73	White	Not Hispanic or Latino	College Graduate	Current	45	30		Yes	Yes	No	Yes
214	TRAINING	Non-cancer	N/A	N/A	Male	36.43	White	Hispanic or Latino	Less than High School Graduate	Current	100.5	30		Yes	No	No	Yes
553	TRAINING	Non-cancer	N/A	N/A	Female	24.68	White	Not Hispanic or Latino	Associate Degree or Some College or Some Training after High School	Former	38	20	20	No	Yes	No	No
443	TRAINING	Non-cancer	N/A	N/A	Male	33.33	White	Hispanic or Latino	Less than High School Graduate	Current	60	20		No	Yes	No	No
654	TRAINING	Non-cancer	N/A	N/A	Male	22.69	White	Hispanic or Latino	Less than High School Graduate	Current	75	30		No	Yes	No	Yes
881	TRAINING	Non-cancer	N/A	N/A	Female	18.8808	White	Not Hispanic or Latino	Unknown or not reported	Former	35	20	14	No	No	No	Yes
829	TRAINING	Non-cancer	N/A	N/A	Male	31.72	White	Hispanic or Latino	High School Graduate	Former	40	20	2	Yes	No	Yes	Yes
428	TRAINING	Non-cancer	N/A	N/A	Female	30.7929	White	Other	College Graduate	Current	20	10		Yes	No	No	Yes
663	TRAINING	Non-cancer	N/A	N/A	Female	28.6565	Other	Not Hispanic or Latino	Unknown or not reported	Former	30	20	2.6	No	No	No	Yes
572	TRAINING	Non-cancer	N/A	N/A	Male	32.4362	White	Not Hispanic or Latino	College Graduate	Current	20	10		Yes	No	No	Yes
348	TRAINING	Non-cancer	N/A	N/A	Female	25.1	White	Hispanic or Latino	High School Graduate	Current	53	20		Yes	Yes	No	Yes
105	TRAINING	Non-cancer	N/A	N/A	Male	24.2445	White	Other	Unknown or not reported	Former	38	20	10.9	No	No	Yes	Yes
450	TRAINING	Non-cancer	N/A	N/A	Female	31.468	Other	Other	Unknown or not reported	Former	30	20	4	No	Yes	No	Yes
216	TRAINING	Non-cancer	N/A	N/A	Female	32.81	White	Not Hispanic or Latino	College Graduate	Current	52	20		No	No	Yes	Yes
86	TRAINING	Lung Cancer	I	Adenocarcinoma	Female	21.96	White	Not Hispanic or Latino	Unknown or not reported	Former	75	30	3	No	No	Yes	Yes
239	TRAINING	Lung Cancer	I	Squamous cell carcinoma	Male	31.75	White	Hispanic or Latino	Unknown or not reported	Former	31	10	0.2	No	No	Yes	Yes
810	TRAINING	Lung Cancer	II	Adenocarcinoma	Male	24.81	White	Not Hispanic or Latino	Postgraduate or Professional Degree	Current	60	20		No	Yes	Yes	Yes
5	TRAINING	Lung Cancer	IV	Adenocarcinoma	Female	23.85	White	Not Hispanic or Latino	Associate Degree or Some College or Some Training after High School	Former	30	10	0.25	No	No	Yes	Yes
557	TRAINING	Lung Cancer	III	Adenocarcinoma	Female	25.06	White	Not Hispanic or Latino	High School Graduate	Current	32.5	10		Yes	Yes	No	Yes
230	TRAINING	Lung Cancer	IV	Adenocarcinoma	Female	32.47	White	Not Hispanic or Latino	Associate Degree or Some College or Some Training after High School	Former	40	20	20	Yes	No	Yes	No
908	TRAINING	Lung Cancer	I	Squamous cell carcinoma	Male	37.16	Other	Not Hispanic or Latino	Unknown or not reported	Former	42	20	17	Yes	Yes	Yes	No
741	TRAINING	Lung Cancer	IV	Adenocarcinoma	Female	23.15	White	Not Hispanic or Latino	High School Graduate	Former	30	20	5	No	No	Yes	Yes
415	TRAINING	Lung Cancer	III	Squamous cell carcinoma	Male	27.62	White	Not Hispanic or Latino	Unknown or not reported	Current	45	20		No	No	Yes	Yes
814	TRAINING	Lung Cancer	II	Adenocarcinoma	Female	22.65	White	Hispanic or Latino	Less than High School Graduate	Current	26	10		Yes	Yes	Yes	Yes
838	TRAINING	Lung Cancer	III	Unknown or not reported	Male	20.22	White	Not Hispanic or Latino	Associate Degree or Some College or Some Training after High School	Current	55	20		No	No	No	Yes
656	TRAINING	Lung Cancer	I	Squamous cell carcinoma	Female	16.14	White	Not Hispanic or Latino	College Graduate	Current	45	20		Yes	No	No	Yes
21	TRAINING	Non-cancer	N/A	N/A	Female	34.12	White	Not Hispanic or Latino	Associate Degree or Some College or Some Training after High School	Current	35	20		Yes	No	No	Yes
749	TRAINING	Non-cancer	N/A	N/A	Male	39.35	White	Hispanic or Latino	High School Graduate	Current	23	20		Yes	No	No	Yes
248	TRAINING	Non-cancer	N/A	N/A	Male	31.34	Other	Not Hispanic or Latino	High School Graduate	Former	25	20	3	No	Yes	No	Yes
120	TRAINING	Non-cancer	N/A	N/A	Male	31.57	White	Not Hispanic or Latino	Associate Degree or Some College or Some Training after High School	Current	67.5	30		No	No	No	Yes
851	TRAINING	Non-cancer	N/A	N/A	Male	38.67	White	Not Hispanic or Latino	Unknown or not reported	Former	30	10.9091	0.5	Yes	No	No	Yes
14	TRAINING	Non-cancer	N/A	N/A	Male	32.79	White	Hispanic or Latino	High School Graduate	Former	35	20	11	No	Yes	Yes	Yes
232	TRAINING	Non-cancer	N/A	N/A	Female	23.6	White	Hispanic or Latino	High School Graduate	Current	25	10		Yes	No	No	Yes
311	TRAINING	Non-cancer	N/A	N/A	Male	31.55	White	Hispanic or Latino	High School Graduate	Current	37	20		No	No	No	Yes
888	TRAINING	Non-cancer	N/A	N/A	Male	24.8183	White	Not Hispanic or Latino	Unknown or not reported	Former	30	15	7	No	Yes	No	Yes
671	TRAINING	Non-cancer	N/A	N/A	Female	28.16	White	Hispanic or Latino	Less than High School Graduate	Former	44	20	3	Yes	Yes	No	Yes
546	TRAINING	Non-cancer	N/A	N/A	Male	28.0529	Other	Not Hispanic or Latino	Unknown or not reported	Current	30	20		No	No	No	Yes
135	TRAINING	Non-cancer	N/A	N/A	Female	38.14	White	Not Hispanic or Latino	High School Graduate	Former	20	10	2	No	No	No	Yes
265	TRAINING	Non-cancer	N/A	N/A	Female	17.01	White	Not Hispanic or Latino	Unknown or not reported	Current	60	30		Yes	No	No	Yes
490	TRAINING	Non-cancer	N/A	N/A	Female	27.45	White	Not Hispanic or Latino	Unknown or not reported	Former	35	20	1.8	Yes	No	No	Yes
577	TRAINING	Non-cancer	N/A	N/A	Female	28.22	Black or African American	Not Hispanic or Latino	High School Graduate	Former	44	20	15	Yes	No	No	Yes
162	TRAINING	Non-cancer	N/A	N/A	Male	36.3296	White	Other	Unknown or not reported	Current	32	20		No	No	No	Yes
613	TRAINING	Non-cancer	N/A	N/A	Female	28.1179	Other	Not Hispanic or Latino	Unknown or not reported	Former	30	20	8	Yes	No	No	Yes
498	TRAINING	Non-cancer	N/A	N/A	Male	27.76	Black or African American	Not Hispanic or Latino	High School Graduate	Current	24	10		No	Yes	No	Yes
705	TRAINING	Non-cancer	N/A	N/A	Male	25.65	White	Not Hispanic or Latino	High School Graduate	Former	75	30	15	Yes	No	No	Yes
624	TRAINING	Non-cancer	N/A	N/A	Male	28.22	White	Not Hispanic or Latino	High School Graduate	Former	80	40	20	Yes	No	No	No
290	TRAINING	Non-cancer	N/A	N/A	Male	28.99	White	Hispanic or Latino	High School Graduate	Current	34	20		No	No	No	Yes
156	TRAINING	Non-cancer	N/A	N/A	Male	35.02	White	Not Hispanic or Latino	Associate Degree or Some College or Some Training after High School	Former	80	40	10	No	No	No	Yes
526	TRAINING	Non-cancer	N/A	N/A	Female	38.8701	Other	Other	Unknown or not reported	Former	22	20	1	No	Yes	No	Yes
457	TRAINING	Non-cancer	N/A	N/A	Female	47.97	Black or African American	Not Hispanic or Latino	Unknown or not reported	Former	30	20	4	Yes	No	No	Yes
414	TRAINING	Non-cancer	N/A	N/A	Male	24.27	White	Not Hispanic or Latino	Associate Degree or Some College or Some Training after High School	Current	33.6	12		Yes	No	Yes	Yes
854	TRAINING	Non-cancer	N/A	N/A	Male	25.93	Other	Not Hispanic or Latino	Less than High School Graduate	Former	67.5	30	5	Yes	No	No	Yes
732	TRAINING	Non-cancer	N/A	N/A	Male	26.2877	Other	Hispanic or Latino	Postgraduate or Professional Degree	Former	30	10	1	Yes	No	Yes	Yes
181	TRAINING	Non-cancer	N/A	N/A	Female	29.19	White	Not Hispanic or Latino	High School Graduate	Current	52	20		No	No	No	Yes
52	TRAINING	Non-cancer	N/A	N/A	Male	29.48	Black or African American	Not Hispanic or Latino	Unknown or not reported	Current	47	20		Yes	No	No	Yes
169	TRAINING	Non-cancer	N/A	N/A	Female	23.9847	White	Not Hispanic or Latino	Unknown or not reported	Current	31	20		No	No	No	Yes
926	TRAINING	Non-cancer	N/A	N/A	Female	26.67	White	Not Hispanic or Latino	College Graduate	Current	45	20		No	No	Yes	Yes
463	TRAINING	Non-cancer	N/A	N/A	Female	24.3	White	Not Hispanic or Latino	High School Graduate	Current	22.5	10		Yes	No	No	Yes
642	TRAINING	Non-cancer	N/A	N/A	Male	29.55	White	Not Hispanic or Latino	High School Graduate	Current	45	30		No	No	No	Yes
225	TRAINING	Non-cancer	N/A	N/A	Female	34.04	White	Not Hispanic or Latino	High School Graduate	Former	64.5	30	20	Unknown or not reported	No	Yes	No
57	TRAINING	Non-cancer	N/A	N/A	Male	26.77	White	Not Hispanic or Latino	High School Graduate	Former	54	20	8	Yes	No	No	Yes
909	TRAINING	Non-cancer	N/A	N/A	Female	31.38	White	Not Hispanic or Latino	Postgraduate or Professional Degree	Former	45	20	2	Yes	No	No	Yes
92	TRAINING	Non-cancer	N/A	N/A	Female	25.16	White	Hispanic or Latino	Associate Degree or Some College or Some Training after High School	Former	30	20	23	No	No	No	No
527	TRAINING	Non-cancer	N/A	N/A	Male	43.05	White	Not Hispanic or Latino	Less than High School Graduate	Former	64.5	30	3	Yes	Yes	No	Yes
131	TRAINING	Non-cancer	N/A	N/A	Male	33.83	White	Not Hispanic or Latino	Associate Degree or Some College or Some Training after High School	Former	48	20	8	Yes	No	No	Yes
707	TRAINING	Lung Cancer	III	Squamous cell carcinoma	Female	19.73	White	Not Hispanic or Latino	Postgraduate or Professional Degree	Former	60	40	41	Yes	No	No	No
287	TRAINING	Lung Cancer	I	Adenocarcinoma	Female	23.94	White	Not Hispanic or Latino	Unknown or not reported	Former	20	20	39	Yes	No	Yes	No
25	TRAINING	Lung Cancer	IV	Adenocarcinoma	Male	29.26	White	Not Hispanic or Latino	College Graduate	Former	35	20	33	No	No	No	No
442	TRAINING	Lung Cancer	IV	Adenocarcinoma	Female	45.66	White	Not Hispanic or Latino	Unknown or not reported	Former	30	20	23	No	Yes	Yes	No
430	TRAINING	Lung Cancer	II	Adenocarcinoma	Male	24.86	White	Not Hispanic or Latino	Unknown or not reported	Former	26	10	2	No	No	No	Yes
12	TRAINING	Lung Cancer	II	Mixed squamous & adenocarcinoma	Male	22.85	White	Not Hispanic or Latino	Unknown or not reported	Current	49			No	No	Yes	Yes
59	TRAINING	Lung Cancer	II	Adenocarcinoma	Female	21.49	White	Not Hispanic or Latino	High School Graduate	Former	40	40	29	No	No	No	No
824	TRAINING	Lung Cancer	III	Small cell carcinoma	Male	35.15	White	Hispanic or Latino	High School Graduate	Former	80	40	18	No	Yes	Yes	No
580	TRAINING	Lung Cancer	III	Adenocarcinoma	Female	33.48	White	Not Hispanic or Latino	Unknown or not reported	Former	25	20	23	No	No	No	No
601	TRAINING	Lung Cancer	IV	Adenocarcinoma	Female	28.86	White	Not Hispanic or Latino	Unknown or not reported	Former	30	20	12	No	No	Yes	Yes
401	TRAINING	Lung Cancer	I	Adenocarcinoma	Female	31.5	White	Not Hispanic or Latino	Unknown or not reported	Former	40	20	0	Yes	No	No	Yes
250	TRAINING	Lung Cancer	III	Mixed squamous & adenocarcinoma	Male	23.44	White	Not Hispanic or Latino	High School Graduate	Former	60	40	6	No	Yes	No	Yes
811	TRAINING	Lung Cancer	III	Large cell carcinoma	Female	19.84	White	Not Hispanic or Latino	Unknown or not reported	Current	38	20		Yes	No	No	Yes
787	TRAINING	Lung Cancer	I	Squamous cell carcinoma	Female	26.91	White	Not Hispanic or Latino	Less than High School Graduate	Former	90	30	5	Yes	No	Yes	Yes
815	TRAINING	Lung Cancer	III	Squamous cell carcinoma	Female	20.74	White	Not Hispanic or Latino	Unknown or not reported	Former	54	20	0	Yes	No	No	Yes
520	TRAINING	Non-cancer	N/A	N/A	Female	27.17	White	Not Hispanic or Latino	Unknown or not reported	Former	64.5	30	10.2	No	No	Yes	Yes
220	TRAINING	Non-cancer	N/A	N/A	Female	25.53	White	Not Hispanic or Latino	Associate Degree or Some College or Some Training after High School	Former	50	20	0.5	Yes	No	No	Yes
939	TRAINING	Non-cancer	N/A	N/A	Male	24.05	White	Not Hispanic or Latino	College Graduate	Former	52	20	1	Yes	No	Yes	Yes
134	TRAINING	Non-cancer	N/A	N/A	Male	29.05	White	Hispanic or Latino	High School Graduate	Current	20	20		No	No	No	Yes
106	TRAINING	Non-cancer	N/A	N/A	Female	29.8122	Other	Hispanic or Latino	Unknown or not reported	Former	60	20	8	Yes	Yes	No	Yes
159	TRAINING	Non-cancer	N/A	N/A	Female	30.71	Black or African American	Not Hispanic or Latino	High School Graduate	Former	35	20	1	Yes	No	No	Yes
240	TRAINING	Non-cancer	N/A	N/A	Male	32.24	White	Not Hispanic or Latino	Associate Degree or Some College or Some Training after High School	Former	45	20	6	Yes	Yes	No	Yes
375	TRAINING	Non-cancer	N/A	N/A	Female	30.23	White	Not Hispanic or Latino	High School Graduate	Current	55	20		No	Yes	Yes	Yes
882	TRAINING	Non-cancer	N/A	N/A	Female	46.42	Black or African American	Not Hispanic or Latino	Associate Degree or Some College or Some Training after High School	Current	57	20		No	No	No	Yes
582	TRAINING	Non-cancer	N/A	N/A	Male	28.4758	Other	Not Hispanic or Latino	Unknown or not reported	Former	45	30	15.9	No	No	No	No
171	TRAINING	Non-cancer	N/A	N/A	Female	24.23	White	Hispanic or Latino	College Graduate	Former	20	10	3	Yes	No	No	Yes
157	TRAINING	Non-cancer	N/A	N/A	Male	28.96	White	Other	Unknown or not reported	Former	20	20	22	Unknown or not reported	Unknown or not reported	No	No
561	TRAINING	Non-cancer	N/A	N/A	Male	20.62	White	Not Hispanic or Latino	Postgraduate or Professional Degree	Former	31	20	8	No	No	No	Yes
930	TRAINING	Non-cancer	N/A	N/A	Female	27.2723	White	Not Hispanic or Latino	Unknown or not reported	Current	45	20		No	No	No	Yes
294	TRAINING	Non-cancer	N/A	N/A	Male	31.57	Black or African American	Hispanic or Latino	Associate Degree or Some College or Some Training after High School	Former	23	20	35	No	No	No	No
471	TRAINING	Non-cancer	N/A	N/A	Female	24.2126	White	Other	Unknown or not reported	Former	40	20	15	No	No	No	Yes
559	TRAINING	Non-cancer	N/A	N/A	Male	28.29	White	Hispanic or Latino	College Graduate	Current	30	20		No	No	No	Yes
946	TRAINING	Non-cancer	N/A	N/A	Male	20.35	Other	Not Hispanic or Latino	High School Graduate	Current	126	40		No	No	No	Yes
394	TRAINING	Non-cancer	N/A	N/A	Male	35.4342	Other	Not Hispanic or Latino	Unknown or not reported	Former	30	20	9.1	No	No	No	Yes
151	TRAINING	Non-cancer	N/A	N/A	Female	33.83	White	Hispanic or Latino	Associate Degree or Some College or Some Training after High School	Current	23	10		No	No	No	Yes
195	TRAINING	Non-cancer	N/A	N/A	Male	40.74	White	Not Hispanic or Latino	Less than High School Graduate	Former	45	20	6	Yes	No	No	Yes
604	TRAINING	Non-cancer	N/A	N/A	Male	39.58	White	Hispanic or Latino	College Graduate	Current	54	20		No	Yes	No	Yes
955	TRAINING	Non-cancer	N/A	N/A	Male	31.38	White	Hispanic or Latino	High School Graduate	Former	24	20	30	No	No	No	No
229	TRAINING	Non-cancer	N/A	N/A	Male	25.05	White	Not Hispanic or Latino	Unknown or not reported	Former	100	40	9	No	No	No	Yes
204	TRAINING	Non-cancer	N/A	N/A	Male	32.38	White	Not Hispanic or Latino	Unknown or not reported	Former	80	40	2	Yes	No	No	Yes
20	TRAINING	Non-cancer	N/A	N/A	Male	27.4523	Other	Other	Unknown or not reported	Current	60	40		No	No	No	Yes
439	TRAINING	Non-cancer	N/A	N/A	Female	33.79	White	Not Hispanic or Latino	Less than High School Graduate	Current	45	30		Yes	No	No	Yes
935	TRAINING	Non-cancer	N/A	N/A	Female	19.72	White	Not Hispanic or Latino	Associate Degree or Some College or Some Training after High School	Current	60	30		No	No	Yes	Yes
708	TRAINING	Non-cancer	N/A	N/A	Female	26.6008	White	Hispanic or Latino	Unknown or not reported	Former	7.5	5	4	Yes	No	No	No
100	TRAINING	Non-cancer	N/A	N/A	Female	28.02	White	Not Hispanic or Latino	High School Graduate	Current	30	20		Yes	No	No	Yes
101	TRAINING	Non-cancer	N/A	N/A	Female	30.75	White	Not Hispanic or Latino	Associate Degree or Some College or Some Training after High School	Former	41	20	2	Yes	No	No	Yes
514	TRAINING	Non-cancer	N/A	N/A	Female	25.31	White	Not Hispanic or Latino	Less than High School Graduate	Current	36	20		No	No	No	Yes
258	TRAINING	Non-cancer	N/A	N/A	Female	36.83	White	Hispanic or Latino	College Graduate	Current	39	20		No	No	No	Yes
867	TRAINING	Non-cancer	N/A	N/A	Male	31.1644	White	Not Hispanic or Latino	Unknown or not reported	Former	67.5	30	13	No	No	No	Yes
717	TRAINING	Non-cancer	N/A	N/A	Male	29.73	White	Not Hispanic or Latino	Associate Degree or Some College or Some Training after High School	Former	36	20	6	No	No	No	Yes
340	TRAINING	Non-cancer	N/A	N/A	Male	35.07	Black or African American	Not Hispanic or Latino	Associate Degree or Some College or Some Training after High School	Current	57	30		Yes	No	No	Yes
921	TRAINING	Non-cancer	N/A	N/A	Female	28.3	White	Hispanic or Latino	Postgraduate or Professional Degree	Former	76	40	20	No	No	No	No
502	TRAINING	Non-cancer	N/A	N/A	Male	29.72	White	Not Hispanic or Latino	College Graduate	Former	40	20	3	No	No	No	Yes
185	TRAINING	Non-cancer	N/A	N/A	Male	36.94	White	Hispanic or Latino	High School Graduate	Current	43	20		No	No	No	Yes
826	TRAINING	Lung Cancer	III	Small cell carcinoma	Male	30.15	White	Not Hispanic or Latino	Unknown or not reported	Former	70.5	30	0.1	No	No	Yes	Yes
203	TRAINING	Lung Cancer	IV	Adenocarcinoma	Male	32.61	White	Hispanic or Latino	Unknown or not reported	Former	50		0.3	No	Yes	No	Yes
673	TRAINING	Lung Cancer	I	Adenocarcinoma	Female	25.73	White	Not Hispanic or Latino	Unknown or not reported	Former	90	60	40	Yes	No	Yes	No
522	TRAINING	Lung Cancer	I	Squamous cell carcinoma	Female	24.65	White	Not Hispanic or Latino	Postgraduate or Professional Degree	Former	20	20	40	No	No	No	No
165	TRAINING	Lung Cancer	I	Squamous cell carcinoma	Male	22.87	White	Not Hispanic or Latino	Less than High School Graduate	Former	50	20	2	No	No	Yes	Yes
789	TRAINING	Lung Cancer	III	Squamous cell carcinoma	Male	25.22	White	Not Hispanic or Latino	Unknown or not reported	Former	25	20	25	No	No	Yes	No
602	TRAINING	Lung Cancer	II	Small cell carcinoma	Female	27.37	White	Not Hispanic or Latino	Unknown or not reported	Current	50	20		Yes	Unknown or not reported	Yes	Yes
542	TRAINING	Lung Cancer	III	Large cell carcinoma	Male	19.25	White	Not Hispanic or Latino	High School Graduate	Current	53	20		Yes	No	No	Yes
837	TRAINING	Lung Cancer	II	Adenocarcinoma	Male	28.32	White	Not Hispanic or Latino	Unknown or not reported	Former	27	20	35	No	No	Yes	No
175	TRAINING	Lung Cancer	I	Adenocarcinoma	Male	30.86	White	Not Hispanic or Latino	High School Graduate	Current	40	20		Yes	No	No	Yes
107	TRAINING	Lung Cancer	III	Small cell carcinoma	Male	30.95	White	Not Hispanic or Latino	Unknown or not reported	Former	177	60	0.04	Yes	No	No	Yes
28	TRAINING	Lung Cancer	III	Adenocarcinoma	Male	25.24	White	Hispanic or Latino	High School Graduate	Former	50	20	1	No	Yes	No	Yes
792	TRAINING	Non-cancer	N/A	N/A	Female	21.6291	Other	Other	Unknown or not reported	Former	22.5	15	10	No	No	No	Yes
96	TRAINING	Non-cancer	N/A	N/A	Male	44.3	White	Not Hispanic or Latino	College Graduate	Former	80	40	10	No	No	No	Yes
395	TRAINING	Non-cancer	N/A	N/A	Male	35.59	White	Not Hispanic or Latino	Less than High School Graduate	Former	50	40	5	No	No	No	Yes
827	TRAINING	Non-cancer	N/A	N/A	Male	25.56	White	Hispanic or Latino	Less than High School Graduate	Current	61.5	30		Yes	No	No	Yes
591	TRAINING	Non-cancer	N/A	N/A	Female	29.73	White	Not Hispanic or Latino	High School Graduate	Former	58.5	30	12	Yes	Yes	No	Yes
556	TRAINING	Non-cancer	N/A	N/A	Male	26.53	White	Hispanic or Latino	Associate Degree or Some College or Some Training after High School	Former	30	30	18	Yes	No	No	No
738	TRAINING	Non-cancer	N/A	N/A	Female	33.62	White	Not Hispanic or Latino	College Graduate	Current	60	30		Yes	No	No	Yes
729	TRAINING	Non-cancer	N/A	N/A	Male	34.82	Black or African American	Not Hispanic or Latino	Unknown or not reported	Current	21.5	10		Unknown or not reported	Unknown or not reported	No	Yes
224	TRAINING	Non-cancer	N/A	N/A	Male	44.4765	White	Not Hispanic or Latino	High School Graduate	Current	35	20		No	No	No	Yes
449	TRAINING	Non-cancer	N/A	N/A	Female	17.65	White	Not Hispanic or Latino	Unknown or not reported	Current	34	20		Yes	No	No	Yes
186	TRAINING	Non-cancer	N/A	N/A	Female	27.9226	Other	Not Hispanic or Latino	Unknown or not reported	Former	60	30	0.11	Yes	No	No	Yes
349	TRAINING	Non-cancer	N/A	N/A	Female	36.06	White	Not Hispanic or Latino	Associate Degree or Some College or Some Training after High School	Former	20	20	29	Yes	No	No	No
532	TRAINING	Non-cancer	N/A	N/A	Male	21.64	White	Not Hispanic or Latino	High School Graduate	Current	20	20		Yes	No	No	Yes
859	TRAINING	Non-cancer	N/A	N/A	Female	38.26	White	Hispanic or Latino	High School Graduate	Current	38	20		No	No	Yes	Yes
343	TRAINING	Non-cancer	N/A	N/A	Male	24.22	White	Hispanic or Latino	High School Graduate	Current	60	20		Yes	Yes	No	Yes
452	TRAINING	Non-cancer	N/A	N/A	Female	24.12	White	Not Hispanic or Latino	Associate Degree or Some College or Some Training after High School	Former	35	20	1	No	No	No	Yes
19	TRAINING	Non-cancer	N/A	N/A	Male	30.77	White	Hispanic or Latino	Associate Degree or Some College or Some Training after High School	Former	49	20	1	No	No	No	Yes
734	TRAINING	Non-cancer	N/A	N/A	Female	26.31	White	Not Hispanic or Latino	High School Graduate	Former	44	20	0.9	No	Yes	No	Yes
562	TRAINING	Non-cancer	N/A	N/A	Male	22.77	Black or African American	Not Hispanic or Latino	Unknown or not reported	Former	44	20	7	Unknown or not reported	Unknown or not reported	No	Yes
488	TRAINING	Non-cancer	N/A	N/A	Male	31.1	Black or African American	Hispanic or Latino	Less than High School Graduate	Former	60	40	12	No	No	No	Yes
616	TRAINING	Non-cancer	N/A	N/A	Male	34.3037	White	Not Hispanic or Latino	Unknown or not reported	Former	32	20	6	No	No	No	Yes
533	TRAINING	Non-cancer	N/A	N/A	Female	20.2693	White	Other	Unknown or not reported	Former	54	20	0.5	Yes	No	Yes	Yes
474	TRAINING	Non-cancer	N/A	N/A	Female	29.07	White	Not Hispanic or Latino	High School Graduate	Current	41	20		Yes	No	Yes	Yes
675	TRAINING	Non-cancer	N/A	N/A	Male	34.81	White	Hispanic or Latino	Associate Degree or Some College or Some Training after High School	Current	45	20		No	No	No	Yes
834	TRAINING	Non-cancer	N/A	N/A	Male	24.44	White	Hispanic or Latino	Less than High School Graduate	Current	41.25	15		No	No	No	Yes
53	TRAINING	Non-cancer	N/A	N/A	Female	28.91	White	Not Hispanic or Latino	High School Graduate	Former	40	20	20.1	Yes	No	No	No
327	TRAINING	Non-cancer	N/A	N/A	Male	32.6	White	Hispanic or Latino	High School Graduate	Current	30	20		Yes	No	No	Yes
257	TRAINING	Non-cancer	N/A	N/A	Female	49.45	White	Not Hispanic or Latino	Associate Degree or Some College or Some Training after High School	Former	52.5	30	5.9	Yes	Yes	No	Yes
391	TRAINING	Non-cancer	N/A	N/A	Female	24.95	White	Hispanic or Latino	College Graduate	Former	36	30	15	No	No	No	Yes
693	TRAINING	Non-cancer	N/A	N/A	Male	28.05	White	Hispanic or Latino	Associate Degree or Some College or Some Training after High School	Former	35	20	10	No	No	No	Yes
124	TRAINING	Non-cancer	N/A	N/A	Male	17.267	Other	Other	Unknown or not reported	Current	40	20		Yes	No	No	Yes
937	TRAINING	Non-cancer	N/A	N/A	Male	29.51	White	Not Hispanic or Latino	Associate Degree or Some College or Some Training after High School	Former	60	80	36	Yes	No	No	No
659	TRAINING	Non-cancer	N/A	N/A	Male	24.6749	Other	Other	College Graduate	Current	60	40		No	No	No	Yes
793	TRAINING	Non-cancer	N/A	N/A	Male	29.409	Other	Other	Unknown or not reported	Former	37	20	7	No	No	No	Yes
456	TRAINING	Non-cancer	N/A	N/A	Female	26.15	White	Not Hispanic or Latino	Unknown or not reported	Former	22.5	15	6.5	No	No	No	Yes
118	TRAINING	Non-cancer	N/A	N/A	Female	23.42	Other	Not Hispanic or Latino	Unknown or not reported	Current	40	20		Unknown or not reported	Unknown or not reported	Yes	Yes
368	TRAINING	Non-cancer	N/A	N/A	Male	41.84	White	Not Hispanic or Latino	High School Graduate	Current	31.5	14		Yes	No	No	Yes
140	TRAINING	Non-cancer	N/A	N/A	Male	39.75	White	Not Hispanic or Latino	Associate Degree or Some College or Some Training after High School	Former	26	10	0	No	Yes	No	Yes
623	TRAINING	Non-cancer	N/A	N/A	Male	27.94	White	Hispanic or Latino	Associate Degree or Some College or Some Training after High School	Current	30	20		No	No	No	Yes
634	TRAINING	Lung Cancer	IV	Small cell carcinoma	Female	25.86	White	Not Hispanic or Latino	Unknown or not reported	Former	35	20	14	No	Yes	No	Yes
485	TRAINING	Lung Cancer	IV	Adenocarcinoma	Female	17.75	White	Not Hispanic or Latino	Less than High School Graduate	Former	165	60	0.1	Yes	No	Yes	No
132	TRAINING	Lung Cancer	IV	Adenocarcinoma	Male	30.1	White	Not Hispanic or Latino	Unknown or not reported	Former	40	20	0.3	Yes	No	No	Yes
55	TRAINING	Lung Cancer	I	Adenocarcinoma	Male	37.86	Black or African American	Other	Unknown or not reported	Former	40	20	22	No	Yes	Yes	No
508	TRAINING	Lung Cancer	III	Squamous cell carcinoma	Female	21.41	White	Not Hispanic or Latino	Unknown or not reported	Current	67.5	30		No	No	Yes	Yes
259	TRAINING	Lung Cancer	I	Squamous cell carcinoma	Female	20.17	White	Not Hispanic or Latino	Unknown or not reported	Former	66	20	1.9	Yes	No	No	No
440	TRAINING	Lung Cancer	II	Squamous cell carcinoma	Male	20.54	White	Not Hispanic or Latino	Unknown or not reported	Former	65	20	0	No	No	No	Yes
222	TRAINING	Lung Cancer	III	Adenocarcinoma	Female	27.61	White	Not Hispanic or Latino	Less than High School Graduate	Current	25.5	10		Yes	Yes	No	Yes
830	TRAINING	Lung Cancer	III	Squamous cell carcinoma	Female	59.01	White	Not Hispanic or Latino	Associate Degree or Some College or Some Training after High School	Former	50	20	8	Yes	No	No	Yes
247	TRAINING	Lung Cancer	I	Adenocarcinoma	Female	22.25	White	Not Hispanic or Latino	Unknown or not reported	Current	35	20		No	No	No	Yes
3	TRAINING	Lung Cancer	I	Adenocarcinoma	Female	26.35	Black or African American	Not Hispanic or Latino	Associate Degree or Some College or Some Training after High School	Current	20	10.2564		No	Yes	No	Yes
565	TRAINING	Lung Cancer	III	Adenocarcinoma	Female	20.04	White	Other	Unknown or not reported	Current	30	20		Yes	No	Yes	Yes
898	TRAINING	Lung Cancer	I	Squamous cell carcinoma	Male	23.85	White	Not Hispanic or Latino	High School Graduate	Former	70	40	0.1	Yes	No	No	Yes
168	TRAINING	Lung Cancer	IV	Small cell carcinoma	Male	21.81	White	Not Hispanic or Latino	Unknown or not reported	Former	20	20	13	No	No	Yes	Yes
652	TRAINING	Lung Cancer	III	Squamous cell carcinoma	Male	27.47	White	Not Hispanic or Latino	Unknown or not reported	Former	100	40	0	Yes	No	No	Yes
596	TRAINING	Non-cancer	N/A	N/A	Male	41.2	White	Not Hispanic or Latino	Postgraduate or Professional Degree	Current	46	20		Yes	No	No	Yes
241	TRAINING	Non-cancer	N/A	N/A	Male	25.82	White	Hispanic or Latino	Less than High School Graduate	Former	55.5	30	2	No	No	No	Yes
706	TRAINING	Non-cancer	N/A	N/A	Male	21.7664	White	Other	Unknown or not reported	Current	40	20		Yes	No	No	Yes
821	TRAINING	Non-cancer	N/A	N/A	Female	20.13	White	Not Hispanic or Latino	College Graduate	Former	35	20	0.67	No	No	No	Yes
715	TRAINING	Non-cancer	N/A	N/A	Female	19.9323	Other	Not Hispanic or Latino	Unknown or not reported	Current	43	20		Yes	No	No	Yes
934	TRAINING	Non-cancer	N/A	N/A	Male	29.67	White	Not Hispanic or Latino	Unknown or not reported	Former	41	20	5	No	No	Yes	Yes
114	TRAINING	Non-cancer	N/A	N/A	Male	27.39	White	Not Hispanic or Latino	High School Graduate	Former	35	20	3	No	Yes	No	Yes
81	TRAINING	Non-cancer	N/A	N/A	Male	34.22	White	Not Hispanic or Latino	College Graduate	Former	30	20	14	Yes	No	No	Yes
583	TRAINING	Non-cancer	N/A	N/A	Male	48.46	White	Not Hispanic or Latino	High School Graduate	Former	80	40	11	No	No	No	Yes
672	TRAINING	Non-cancer	N/A	N/A	Male	25.11	Black or African American	Hispanic or Latino	Associate Degree or Some College or Some Training after High School	Current	49	20		No	No	No	Yes
218	TRAINING	Non-cancer	N/A	N/A	Male	17.65	White	Not Hispanic or Latino	Associate Degree or Some College or Some Training after High School	Current	43	20		No	No	No	Yes
610	TRAINING	Non-cancer	N/A	N/A	Female	29.99	Black or African American	Not Hispanic or Latino	Unknown or not reported	Former	29		3	Yes	No	No	Yes
687	TRAINING	Non-cancer	N/A	N/A	Female	29.3466	Other	Other	Unknown or not reported	Former	30	20	8	No	No	No	Yes
212	TRAINING	Non-cancer	N/A	N/A	Female	30.7105	White	Not Hispanic or Latino	Unknown or not reported	Former	45	20	0.8	No	No	Yes	Yes
32	TRAINING	Non-cancer	N/A	N/A	Female	39.51	White	Not Hispanic or Latino	Less than High School Graduate	Former	52.5	30	5	Yes	No	Yes	Yes
953	TRAINING	Non-cancer	N/A	N/A	Female	29.16	White	Not Hispanic or Latino	Associate Degree or Some College or Some Training after High School	Former	45	15	4	Yes	No	No	Yes
33	TRAINING	Non-cancer	N/A	N/A	Male	29.13	White	Not Hispanic or Latino	High School Graduate	Former	37	20	2.7	Yes	No	No	Yes
869	TRAINING	Non-cancer	N/A	N/A	Male	27.4346	White	Not Hispanic or Latino	Unknown or not reported	Former	37	20	6	No	No	Yes	Yes
473	TRAINING	Non-cancer	N/A	N/A	Male	30.4	White	Not Hispanic or Latino	Associate Degree or Some College or Some Training after High School	Former	27	20	14	No	No	Yes	Yes
167	TRAINING	Non-cancer	N/A	N/A	Male	27.61	White	Not Hispanic or Latino	Associate Degree or Some College or Some Training after High School	Current	45	20		No	No	Yes	Yes
661	TRAINING	Non-cancer	N/A	N/A	Male	27.58	White	Not Hispanic or Latino	High School Graduate	Current	40	20		Yes	No	No	Yes
588	TRAINING	Non-cancer	N/A	N/A	Female	35.6594	Other	Not Hispanic or Latino	Unknown or not reported	Former	80	40	13	No	No	Yes	Yes
244	TRAINING	Non-cancer	N/A	N/A	Female	20.61	White	Not Hispanic or Latino	High School Graduate	Former	75	30	5	Yes	No	No	No
94	TRAINING	Non-cancer	N/A	N/A	Male	27.52	White	Hispanic or Latino	Postgraduate or Professional Degree	Current	30	12		No	No	No	Yes
856	TRAINING	Non-cancer	N/A	N/A	Male	23.0329	White	Hispanic or Latino	Unknown or not reported	Former	40	20	5	No	No	No	Yes
146	TRAINING	Non-cancer	N/A	N/A	Female	38.09	White	Not Hispanic or Latino	High School Graduate	Current	45	20		Yes	No	No	Yes
725	TRAINING	Non-cancer	N/A	N/A	Female	24.4	White	Not Hispanic or Latino	College Graduate	Former	40	20	1.4	Yes	No	Yes	Yes
822	TRAINING	Non-cancer	N/A	N/A	Male	30.93	White	Hispanic or Latino	College Graduate	Current	37.5	15		No	No	No	Yes
336	TRAINING	Non-cancer	N/A	N/A	Female	22.15	Black or African American	Not Hispanic or Latino	Postgraduate or Professional Degree	Former	25	10	1.75	No	No	No	Yes
511	TRAINING	Non-cancer	N/A	N/A	Female	28.55	White	Not Hispanic or Latino	Less than High School Graduate	Current	22.5	10		Yes	No	No	Yes
757	TRAINING	Non-cancer	N/A	N/A	Male	23.98	White	Hispanic or Latino	Less than High School Graduate	Former	50	20	6	Yes	No	No	Yes
904	TRAINING	Non-cancer	N/A	N/A	Male	38.33	White	Not Hispanic or Latino	Associate Degree or Some College or Some Training after High School	Former	30	20	12	No	No	No	Yes
686	TRAINING	Non-cancer	N/A	N/A	Female	29.96	White	Not Hispanic or Latino	High School Graduate	Former	43	20	9	No	No	No	Yes
769	TRAINING	Non-cancer	N/A	N/A	Female	24.49	White	Not Hispanic or Latino	Unknown or not reported	Former	45		11	Yes	No	Yes	Yes
950	TRAINING	Non-cancer	N/A	N/A	Male	26.71	White	Hispanic or Latino	Unknown or not reported	Former	49	20	4	Yes	No	No	Yes
763	TRAINING	Lung Cancer	IV	Adenocarcinoma	Male	24.13	Black or African American	Not Hispanic or Latino	Unknown or not reported	Current	33.75	15		No	Yes	No	Yes
862	TRAINING	Lung Cancer	III	Adenocarcinoma	Female	34.63	White	Not Hispanic or Latino	High School Graduate	Former	30	20	21	Yes	No	No	No
770	TRAINING	Lung Cancer	IV	Squamous cell carcinoma	Male	25.87	White	Not Hispanic or Latino	High School Graduate	Former	80	40	19	Yes	No	Yes	No
383	TRAINING	Lung Cancer	I	Adenocarcinoma	Female	27.82	White	Not Hispanic or Latino	High School Graduate	Former	20	20	26	Yes	No	Yes	No
799	TRAINING	Lung Cancer	II	Other	Female	24.67	White	Not Hispanic or Latino	Unknown or not reported	Current	25	20		Yes	No	No	Yes
809	TRAINING	Lung Cancer	IV	Adenocarcinoma	Female	33.6	White	Not Hispanic or Latino	Unknown or not reported	Former	42	20	17	No	No	Yes	No
940	TRAINING	Lung Cancer	IV	Squamous cell carcinoma	Male	24.94	White	Not Hispanic or Latino	Associate Degree or Some College or Some Training after High School	Former	75	50	10	No	No	No	Yes
6	TRAINING	Lung Cancer	III	Other	Male	28.27	White	Hispanic or Latino	Unknown or not reported	Current	60	30		No	No	No	Yes
372	TRAINING	Lung Cancer	II	Large cell carcinoma	Female	45.12	White	Not Hispanic or Latino	College Graduate	Former	72	40	0	No	Yes	No	Yes
573	TRAINING	Lung Cancer	III	Adenocarcinoma	Male	23.41	Other	Not Hispanic or Latino	Associate Degree or Some College or Some Training after High School	Former	35	20	10	Yes	No	No	Yes
871	TRAINING	Lung Cancer	III	Adenocarcinoma	Male	16.44	Black or African American	Not Hispanic or Latino	Unknown or not reported	Current	45	20		No	No	No	Yes
180	TRAINING	Lung Cancer	I	Squamous cell carcinoma	Male	32.57	White	Not Hispanic or Latino	Unknown or not reported	Current	43	20		Yes	No	Yes	Yes
612	TRAINING	Lung Cancer	I	Adenocarcinoma	Female	27.56	White	Not Hispanic or Latino	Associate Degree or Some College or Some Training after High School	Former	30	20	12	No	Yes	No	Yes
318	TRAINING	Lung Cancer	I	Squamous cell carcinoma	Male	30.5	White	Not Hispanic or Latino	Less than High School Graduate	Current	142.5	50		Yes	No	Yes	Yes
359	TRAINING	Lung Cancer	I	Adenocarcinoma	Male	37.16	White	Not Hispanic or Latino	Unknown or not reported	Former	60	40	16.6	Yes	No	No	No
424	TRAINING	Non-cancer	N/A	N/A	Female	31.44	Black or African American	Not Hispanic or Latino	Unknown or not reported	Former	41	20	14	Yes	Yes	No	Yes
847	TRAINING	Non-cancer	N/A	N/A	Male	37.67	White	Hispanic or Latino	Associate Degree or Some College or Some Training after High School	Former	50	20	3	No	No	No	Yes
743	TRAINING	Non-cancer	N/A	N/A	Male	23.57	White	Not Hispanic or Latino	Unknown or not reported	Current	35	20		Yes	No	No	Yes
702	TRAINING	Non-cancer	N/A	N/A	Male	34.75	White	Not Hispanic or Latino	College Graduate	Former	48	20	7	Yes	Yes	Yes	Yes
261	TRAINING	Non-cancer	N/A	N/A	Female	25.23	Black or African American	Not Hispanic or Latino	Unknown or not reported	Former	47	20	3	Unknown or not reported	Yes	No	Yes
199	TRAINING	Non-cancer	N/A	N/A	Male	32.06	White	Hispanic or Latino	Less than High School Graduate	Former	40	20	2	No	No	No	Yes
23	TRAINING	Non-cancer	N/A	N/A	Male	19.15	White	Not Hispanic or Latino	Associate Degree or Some College or Some Training after High School	Current	30	10		No	No	Yes	Yes
954	TRAINING	Non-cancer	N/A	N/A	Female	33.8	White	Hispanic or Latino	Associate Degree or Some College or Some Training after High School	Current	22	20		No	No	No	Yes
949	TRAINING	Non-cancer	N/A	N/A	Female	46.41	White	Not Hispanic or Latino	Associate Degree or Some College or Some Training after High School	Former	122.5	50	1	Yes	Yes	No	Yes
560	TRAINING	Non-cancer	N/A	N/A	Male	31.3	White	Not Hispanic or Latino	Associate Degree or Some College or Some Training after High School	Current	41	20		No	Yes	No	Yes
109	TRAINING	Non-cancer	N/A	N/A	Male	26.7007	White	Not Hispanic or Latino	Unknown or not reported	Former	40	20	4	Yes	No	No	Yes
332	TRAINING	Non-cancer	N/A	N/A	Male	26.7557	Other	Not Hispanic or Latino	Unknown or not reported	Current	33.75	30		Yes	No	No	Yes
918	TRAINING	Non-cancer	N/A	N/A	Male	30.9839	White	Not Hispanic or Latino	Unknown or not reported	Former	20	20	26	Yes	No	No	No
75	TRAINING	Non-cancer	N/A	N/A	Male	33.24	White	Not Hispanic or Latino	Unknown or not reported	Former	55		2	No	No	No	Yes
422	TRAINING	Non-cancer	N/A	N/A	Female	29.87	White	Not Hispanic or Latino	College Graduate	Current	24.5	10		No	No	No	Yes
333	TRAINING	Non-cancer	N/A	N/A	Female	26.44	Black or African American	Not Hispanic or Latino	Unknown or not reported	Current	24	10		No	No	No	Yes
270	TRAINING	Non-cancer	N/A	N/A	Male	39.85	White	Not Hispanic or Latino	College Graduate	Current	41	20		No	Yes	No	Yes
396	TRAINING	Non-cancer	N/A	N/A	Male	24.83	White	Hispanic or Latino	Postgraduate or Professional Degree	Current	92	40		No	No	No	Yes
943	TRAINING	Non-cancer	N/A	N/A	Female	20.29	White	Not Hispanic or Latino	High School Graduate	Current	72	30		Yes	No	No	Yes
658	TRAINING	Non-cancer	N/A	N/A	Male	29.9723	White	Other	College Graduate	Current	45	30		Yes	No	No	Yes
67	TRAINING	Non-cancer	N/A	N/A	Male	27.5	White	Not Hispanic or Latino	Associate Degree or Some College or Some Training after High School	Former	35	20	11.8	Yes	Yes	No	Yes
677	TRAINING	Non-cancer	N/A	N/A	Male	41.3957	White	Hispanic or Latino	Less than High School Graduate	Current	40	20		No	Yes	No	Yes
506	TRAINING	Non-cancer	N/A	N/A	Female	27.42	White	Not Hispanic or Latino	Unknown or not reported	Current	30	10		Yes	No	No	Yes
914	TRAINING	Non-cancer	N/A	N/A	Male	37.06	White	Hispanic or Latino	Associate Degree or Some College or Some Training after High School	Current	57	30		No	No	No	Yes
251	TRAINING	Non-cancer	N/A	N/A	Male	25.5429	White	Other	College Graduate	Current	26	20		No	No	No	Yes
54	TRAINING	Non-cancer	N/A	N/A	Male	21.03	White	Not Hispanic or Latino	High School Graduate	Current	76.5	30		Yes	No	No	Yes
324	TRAINING	Non-cancer	N/A	N/A	Female	32.6	White	Not Hispanic or Latino	Unknown or not reported	Current	30	15		Unknown or not reported	Yes	No	Yes
825	TRAINING	Non-cancer	N/A	N/A	Female	27.56	White	Hispanic or Latino	Associate Degree or Some College or Some Training after High School	Former	32	20	3	No	No	No	Yes
782	TRAINING	Non-cancer	N/A	N/A	Female	28.1239	White	Other	Unknown or not reported	Former	40	20	7	Yes	Yes	No	Yes
405	TRAINING	Non-cancer	N/A	N/A	Male	26.7557	White	Other	Unknown or not reported	Current	35	20		No	No	No	Yes
298	TRAINING	Non-cancer	N/A	N/A	Female	27.44	White	Hispanic or Latino	High School Graduate	Former	127.5	50	1	No	No	No	Yes
554	TRAINING	Non-cancer	N/A	N/A	Female	32.74	White	Hispanic or Latino	Associate Degree or Some College or Some Training after High School	Former	90	60	20	No	Yes	No	No
589	TRAINING	Non-cancer	N/A	N/A	Female	21.41	White	Not Hispanic or Latino	Associate Degree or Some College or Some Training after High School	Former	30	30	18	No	No	No	No
363	TRAINING	Non-cancer	N/A	N/A	Male	23.46	Other	Not Hispanic or Latino	Associate Degree or Some College or Some Training after High School	Current	20.5	10		No	No	No	Yes
255	TRAINING	Non-cancer	N/A	N/A	Female	25.36	White	Hispanic or Latino	Associate Degree or Some College or Some Training after High School	Former	20.5	10	1	No	No	No	Yes
66	TRAINING	Non-cancer	N/A	N/A	Female	30.87	White	Hispanic or Latino	High School Graduate	Former	25	20	15	Yes	No	No	Yes
910	TRAINING	Lung Cancer	II	Other	Male	31.19	White	Not Hispanic or Latino	Unknown or not reported	Former	25	20	0.33	No	No	No	Yes
207	TRAINING	Lung Cancer	II	Squamous cell carcinoma	Female	24.23	White	Not Hispanic or Latino	Unknown or not reported	Current	30.5	10		Yes	No	No	Yes
800	TRAINING	Lung Cancer	IV	Adenocarcinoma	Male	22.93	White	Not Hispanic or Latino	College Graduate	Current	25	10		Yes	No	Yes	Yes
704	TRAINING	Lung Cancer	I	Small cell carcinoma	Female	34.66	White	Not Hispanic or Latino	High School Graduate	Former	20	10	0	Yes	No	No	Yes
231	TRAINING	Lung Cancer	II	Small cell carcinoma	Male	34.25	White	Not Hispanic or Latino	Unknown or not reported	Former	20	20	20	No	Yes	No	No
373	TRAINING	Lung Cancer	II	Adenocarcinoma	Female	30.13	White	Not Hispanic or Latino	Associate Degree or Some College or Some Training after High School	Former	27.5	10	0	No	No	Yes	Yes
60	TRAINING	Lung Cancer	III	Adenocarcinoma	Female	25.96	White	Other	Unknown or not reported	Former	20	20	21	Yes	No	No	No
320	TRAINING	Lung Cancer	IV	Small cell carcinoma	Female	26.08	White	Not Hispanic or Latino	High School Graduate	Former	54	20	0.08	No	No	No	Yes
952	TRAINING	Lung Cancer	I	Squamous cell carcinoma	Male	34.25	White	Not Hispanic or Latino	Unknown or not reported	Former	87.5	35	5	Yes	No	No	Yes
917	TRAINING	Lung Cancer	III	Squamous cell carcinoma	Male	28.44	White	Not Hispanic or Latino	Unknown or not reported	Current	60	30		Yes	No	No	Yes
944	TRAINING	Lung Cancer	III	Squamous cell carcinoma	Female	29.9	White	Not Hispanic or Latino	Unknown or not reported	Former	60	40	19	Yes	No	Yes	No
174	TRAINING	Lung Cancer	III	Adenocarcinoma	Male	24.51	White	Not Hispanic or Latino	High School Graduate	Current	45	20		No	No	No	Yes
849	TRAINING	Lung Cancer	III	Adenocarcinoma	Male	27.48	White	Not Hispanic or Latino	Unknown or not reported	Former	71.25	25	6	Yes	No	Yes	Yes
178	TRAINING	Non-cancer	N/A	N/A	Female	31.03	White	Not Hispanic or Latino	College Graduate	Current	60	20		Yes	No	No	Yes
933	TRAINING	Non-cancer	N/A	N/A	Female	29.88	White	Not Hispanic or Latino	College Graduate	Current	25.5	10		No	No	Yes	Yes
852	TRAINING	Non-cancer	N/A	N/A	Female	27.6131	Other	Not Hispanic or Latino	Unknown or not reported	Former	33.75	15	0.4	No	Yes	No	Yes
798	TRAINING	Non-cancer	N/A	N/A	Female	19.5	White	Not Hispanic or Latino	High School Graduate	Current	30	20		No	No	No	Yes
876	TRAINING	Non-cancer	N/A	N/A	Female	35.53	White	Hispanic or Latino	Associate Degree or Some College or Some Training after High School	Former	41	20	4	Yes	No	No	Yes
581	TRAINING	Non-cancer	N/A	N/A	Male	18.4679	White	Not Hispanic or Latino	Unknown or not reported	Former	64	40	7	No	No	No	Yes
125	TRAINING	Non-cancer	N/A	N/A	Female	29.0459	Other	Not Hispanic or Latino	Unknown or not reported	Former	35	20	15	No	No	No	Yes
30	TRAINING	Non-cancer	N/A	N/A	Female	26.9206	Black or African American	Not Hispanic or Latino	Unknown or not reported	Former	30	20	14.4	No	Yes	No	Yes
303	TRAINING	Non-cancer	N/A	N/A	Male	33.1	White	Not Hispanic or Latino	Postgraduate or Professional Degree	Former	50	20.8333	6	No	No	No	Yes
742	TRAINING	Non-cancer	N/A	N/A	Male	21.49	White	Not Hispanic or Latino	College Graduate	Former	78	30	1	Yes	No	No	Yes
906	TRAINING	Non-cancer	N/A	N/A	Female	24.19	White	Hispanic or Latino	High School Graduate	Current	80	40		No	No	No	Yes
751	TRAINING	Non-cancer	N/A	N/A	Male	27.9744	White	Not Hispanic or Latino	Unknown or not reported	Current	41	20		Yes	No	No	Yes
211	TRAINING	Non-cancer	N/A	N/A	Female	24.65	White	Not Hispanic or Latino	College Graduate	Current	50	20		No	Yes	No	Yes
427	TRAINING	Non-cancer	N/A	N/A	Male	23.61	Black or African American	Not Hispanic or Latino	Associate Degree or Some College or Some Training after High School	Current	35	20		No	No	No	Yes
644	TRAINING	Non-cancer	N/A	N/A	Male	30.86	White	Hispanic or Latino	College Graduate	Former	34	20	10	No	No	No	Yes
929	TRAINING	Non-cancer	N/A	N/A	Female	22.54	White	Not Hispanic or Latino	Associate Degree or Some College or Some Training after High School	Former	30	20	2	No	No	No	Yes
903	TRAINING	Non-cancer	N/A	N/A	Female	33.89	White	Hispanic or Latino	Less than High School Graduate	Current	35	20		Yes	Yes	No	Yes
10	TRAINING	Non-cancer	N/A	N/A	Male	33.39	White	Not Hispanic or Latino	High School Graduate	Current	46	20		No	No	No	Yes
184	TRAINING	Non-cancer	N/A	N/A	Male	26.36	White	Hispanic or Latino	Less than High School Graduate	Former	50	20	2	No	No	No	Yes
491	TRAINING	Non-cancer	N/A	N/A	Female	23.3	White	Not Hispanic or Latino	Unknown or not reported	Former	135	60	12	Yes	No	Yes	Yes
912	TRAINING	Non-cancer	N/A	N/A	Male	29.73	White	Not Hispanic or Latino	Unknown or not reported	Former	60	40	13.5	No	No	Yes	Yes
720	TRAINING	Non-cancer	N/A	N/A	Male	30.4	White	Hispanic or Latino	High School Graduate	Current	49	20		No	Yes	No	Yes
267	TRAINING	Non-cancer	N/A	N/A	Male	24.05	White	Not Hispanic or Latino	Associate Degree or Some College or Some Training after High School	Former	80	40	0.17	Yes	No	No	Yes
408	TRAINING	Non-cancer	N/A	N/A	Female	21.7	White	Hispanic or Latino	Less than High School Graduate	Current	40	20		Yes	Yes	No	Yes
249	TRAINING	Non-cancer	N/A	N/A	Male	34.07	White	Hispanic or Latino	College Graduate	Former	40	20	15	Yes	No	No	Yes
425	TRAINING	Non-cancer	N/A	N/A	Male	31.15	White	Not Hispanic or Latino	Associate Degree or Some College or Some Training after High School	Current	70.5	30		Yes	Yes	No	Yes
907	TRAINING	Non-cancer	N/A	N/A	Female	17.07	White	Not Hispanic or Latino	Associate Degree or Some College or Some Training after High School	Current	55	20		Yes	No	Yes	Yes
492	TRAINING	Non-cancer	N/A	N/A	Female	30.12	White	Hispanic or Latino	College Graduate	Former	78	30	2	No	Yes	Yes	Yes
564	TRAINING	Non-cancer	N/A	N/A	Male	30.6781	White	Not Hispanic or Latino	Unknown or not reported	Former	22.5	30	14	No	No	No	Yes
112	TRAINING	Non-cancer	N/A	N/A	Female	25.41	White	Not Hispanic or Latino	Unknown or not reported	Current	100	40		No	No	No	Yes
860	TRAINING	Non-cancer	N/A	N/A	Male	22.38	White	Not Hispanic or Latino	Unknown or not reported	Current	40	20		No	No	Yes	Yes
451	TRAINING	Non-cancer	N/A	N/A	Male	30.05	White	Hispanic or Latino	Postgraduate or Professional Degree	Current	49.5	30		No	No	No	Yes
932	TRAINING	Non-cancer	N/A	N/A	Male	33.36	White	Not Hispanic or Latino	Postgraduate or Professional Degree	Former	23	20	1	Yes	No	No	Yes
426	TRAINING	Non-cancer	N/A	N/A	Male	23.3102	White	Not Hispanic or Latino	Unknown or not reported	Current	20	10		No	No	No	Yes
739	TRAINING	Non-cancer	N/A	N/A	Male	28.08	White	Not Hispanic or Latino	Unknown or not reported	Former	44	40	18	Yes	No	Yes	No
544	TRAINING	Lung Cancer	I	Squamous cell carcinoma	Female	19.9	White	Not Hispanic or Latino	Associate Degree or Some College or Some Training after High School	Former	25	20	0	Yes	No	Yes	Yes
45	TRAINING	Lung Cancer	I	Squamous cell carcinoma	Female	23.32	White	Not Hispanic or Latino	Postgraduate or Professional Degree	Current	86	30		No	No	Yes	Yes
191	TRAINING	Lung Cancer	II	Squamous cell carcinoma	Female	37.87	White	Not Hispanic or Latino	High School Graduate	Current	203	70		Yes	Yes	No	Yes
238	TRAINING	Lung Cancer	III	Unknown or not reported	Female	24.34	White	Not Hispanic or Latino	Unknown or not reported	Former	31.5	15	8	No	No	No	Yes
273	TRAINING	Lung Cancer	I	Adenocarcinoma	Female	38.25	White	Not Hispanic or Latino	Associate Degree or Some College or Some Training after High School	Former	37	20	13	Yes	No	Yes	Yes
714	TRAINING	Lung Cancer	III	Squamous cell carcinoma	Male	31.49	White	Not Hispanic or Latino	College Graduate	Former	40	40	37	No	No	No	No
266	TRAINING	Lung Cancer	IV	Other	Male	28.25	White	Not Hispanic or Latino	Associate Degree or Some College or Some Training after High School	Former	80	40	15	Yes	No	No	Yes
279	TRAINING	Lung Cancer	I	Adenocarcinoma	Female	29.79	White	Not Hispanic or Latino	Unknown or not reported	Current	106	40		No	No	No	Yes
155	TRAINING	Lung Cancer	IV	Other	Female	21.27	White	Not Hispanic or Latino	Unknown or not reported	Former	70	20	1	Yes	No	Yes	No
104	TRAINING	Lung Cancer	I	Squamous cell carcinoma	Male	23.95	White	Not Hispanic or Latino	Unknown or not reported	Former	80		16	No	No	Yes	No
487	TRAINING	Lung Cancer	IV	Adenocarcinoma	Male	18.33	White	Not Hispanic or Latino	Associate Degree or Some College or Some Training after High School	Current	30	20		Yes	No	No	Yes
676	TRAINING	Lung Cancer	III	Squamous cell carcinoma	Male	36.05	White	Not Hispanic or Latino	Unknown or not reported	Former	100	40	3	Yes	Yes	No	Yes
119	TRAINING	Lung Cancer	II	Squamous cell carcinoma	Male	27.57	White	Not Hispanic or Latino	Unknown or not reported	Former	110	40	10	Yes	Yes	No	Yes
308	TRAINING	Lung Cancer	IV	Adenocarcinoma	Male	28.95	White	Not Hispanic or Latino	High School Graduate	Former	106	40	5	No	No	No	Yes
292	TRAINING	Non-cancer	N/A	N/A	Male	41.93	Black or African American	Not Hispanic or Latino	High School Graduate	Former	60	30	9.5	Yes	Yes	No	Yes
691	TRAINING	Non-cancer	N/A	N/A	Female	20.49	Other	Not Hispanic or Latino	High School Graduate	Current	50	20		Yes	No	No	Yes
778	TRAINING	Non-cancer	N/A	N/A	Male	30.3	White	Not Hispanic or Latino	Unknown or not reported	Current	40			No	No	No	Yes
429	TRAINING	Non-cancer	N/A	N/A	Male	22.99	White	Hispanic or Latino	High School Graduate	Former	34	20	28	No	No	No	No
469	TRAINING	Non-cancer	N/A	N/A	Male	31.01	White	Not Hispanic or Latino	Unknown or not reported	Former	30	30	14	Unknown or not reported	Unknown or not reported	No	Yes
665	TRAINING	Non-cancer	N/A	N/A	Male	32.6846	White	Not Hispanic or Latino	Unknown or not reported	Former	45	20	7	Yes	No	No	Yes
766	TRAINING	Non-cancer	N/A	N/A	Female	32.67	White	Hispanic or Latino	High School Graduate	Former	45	30	10	No	Yes	Yes	Yes
619	TRAINING	Non-cancer	N/A	N/A	Female	34.3727	Black or African American	Not Hispanic or Latino	Unknown or not reported	Former	30	15	0.7	No	Yes	No	Yes
183	TRAINING	Non-cancer	N/A	N/A	Male	32.93	White	Not Hispanic or Latino	Associate Degree or Some College or Some Training after High School	Former	72	30	14.9	Yes	No	No	Yes
694	TRAINING	Non-cancer	N/A	N/A	Male	30.45	White	Not Hispanic or Latino	Associate Degree or Some College or Some Training after High School	Former	40	20	2	Yes	No	Yes	Yes
360	TRAINING	Non-cancer	N/A	N/A	Female	39.72	White	Not Hispanic or Latino	Associate Degree or Some College or Some Training after High School	Current	63	30		Yes	No	No	Yes
927	TRAINING	Non-cancer	N/A	N/A	Female	37.89	White	Hispanic or Latino	High School Graduate	Current	40	20		No	No	Yes	Yes
682	TRAINING	Non-cancer	N/A	N/A	Female	48.79	Black or African American	Not Hispanic or Latino	Associate Degree or Some College or Some Training after High School	Current	30	20		Yes	No	No	Yes
154	TRAINING	Non-cancer	N/A	N/A	Male	27.65	White	Not Hispanic or Latino	Associate Degree or Some College or Some Training after High School	Former	64.5	30	2.5	Yes	Yes	No	Yes
386	TRAINING	Non-cancer	N/A	N/A	Female	31.81	White	Not Hispanic or Latino	Unknown or not reported	Former	38	20	7.8	Yes	No	No	Yes
667	TRAINING	Non-cancer	N/A	N/A	Female	28.35	White	Not Hispanic or Latino	Unknown or not reported	Former	52.5	30	12.1	No	No	No	Yes
594	TRAINING	Non-cancer	N/A	N/A	Male	26.13	Black or African American	Not Hispanic or Latino	High School Graduate	Current	45	20		No	No	No	Yes
752	TRAINING	Non-cancer	N/A	N/A	Female	33.39	White	Not Hispanic or Latino	Associate Degree or Some College or Some Training after High School	Current	51	20		No	No	Yes	Yes
187	TRAINING	Non-cancer	N/A	N/A	Female	29.4418	White	Hispanic or Latino	Unknown or not reported	Current	4	10		Yes	No	Yes	No
878	TRAINING	Non-cancer	N/A	N/A	Female	27.7186	White	Not Hispanic or Latino	Unknown or not reported	Former	31.5	15	10	Yes	Yes	No	Yes
923	TRAINING	Non-cancer	N/A	N/A	Female	25.88	White	Not Hispanic or Latino	Less than High School Graduate	Current	36	15		Yes	No	No	Yes
529	TRAINING	Non-cancer	N/A	N/A	Male	22.2383	White	Not Hispanic or Latino	Unknown or not reported	Current	30	20		No	No	Yes	Yes
130	TRAINING	Non-cancer	N/A	N/A	Female	20	White	Not Hispanic or Latino	Associate Degree or Some College or Some Training after High School	Current	44	20		Yes	No	Yes	Yes
726	TRAINING	Non-cancer	N/A	N/A	Male	29.6929	Other	Other	Unknown or not reported	Former	20	20	10	No	No	No	Yes
523	TRAINING	Non-cancer	N/A	N/A	Female	27.49	Black or African American	Not Hispanic or Latino	College Graduate	Former	20	10	8	Yes	No	No	Yes
611	TRAINING	Non-cancer	N/A	N/A	Male	32.5	White	Not Hispanic or Latino	Unknown or not reported	Current	43	20		No	Yes	No	Yes
699	TRAINING	Lung Cancer	III	Adenocarcinoma	Female	34.21	White	Not Hispanic or Latino	College Graduate	Former	37	20	14	No	No	Yes	Yes
636	TRAINING	Lung Cancer	I	Adenocarcinoma	Female	31.13	White	Not Hispanic or Latino	Postgraduate or Professional Degree	Current	47	20		No	No	Yes	Yes
746	TRAINING	Lung Cancer	I	Unknown or not reported	Female	25.66	Other	Other	Unknown or not reported	Current	75	30		Yes	No	No	Yes
497	TRAINING	Lung Cancer	III	Squamous cell carcinoma	Male	28.56	White	Not Hispanic or Latino	Postgraduate or Professional Degree	Former	70	40	14	No	No	No	Yes
780	TRAINING	Lung Cancer	I	Adenocarcinoma	Female	19.07	White	Not Hispanic or Latino	Unknown or not reported	Former	40	20	0	No	No	Yes	Yes
138	TRAINING	Lung Cancer	I	Adenocarcinoma	Female	19.39	Black or African American	Not Hispanic or Latino	Associate Degree or Some College or Some Training after High School	Current	30			No	No	No	Yes
736	TRAINING	Lung Cancer	IV	Small cell carcinoma	Female	31.74	White	Not Hispanic or Latino	Unknown or not reported	Former	40	20	7	No	No	No	Yes
733	TRAINING	Lung Cancer	IV	Adenocarcinoma	Female	26.18	White	Not Hispanic or Latino	Unknown or not reported	Current	52	20		No	No	No	Yes
530	TRAINING	Non-cancer	N/A	N/A	Male	23.27	White	Hispanic or Latino	Associate Degree or Some College or Some Training after High School	Former	20	20	20	No	No	No	No
786	TRAINING	Non-cancer	N/A	N/A	Male	32.31	White	Hispanic or Latino	College Graduate	Current	38	20		No	No	No	Yes
392	TRAINING	Non-cancer	N/A	N/A	Female	24.88	White	Not Hispanic or Latino	Associate Degree or Some College or Some Training after High School	Former	30	20	14	Yes	No	Yes	Yes
684	TRAINING	Non-cancer	N/A	N/A	Male	40.48	Black or African American	Not Hispanic or Latino	High School Graduate	Current	46	20		Yes	Yes	No	Yes
711	TRAINING	Non-cancer	N/A	N/A	Female	20.01	White	Not Hispanic or Latino	Less than High School Graduate	Former	60	30	7	Yes	No	No	Yes
478	TRAINING	Non-cancer	N/A	N/A	Male	24.17	White	Not Hispanic or Latino	Associate Degree or Some College or Some Training after High School	Former	34	40	39	Yes	No	No	No
29	TRAINING	Non-cancer	N/A	N/A	Female	20.6975	White	Not Hispanic or Latino	Unknown or not reported	Current	45	30		Yes	No	No	Yes
690	TRAINING	Non-cancer	N/A	N/A	Male	25.48	White	Not Hispanic or Latino	Associate Degree or Some College or Some Training after High School	Former	100	40	2	Yes	No	Yes	Yes
549	TRAINING	Non-cancer	N/A	N/A	Female	42.54	White	Hispanic or Latino	High School Graduate	Current	38	20		No	Yes	No	Yes
836	TRAINING	Non-cancer	N/A	N/A	Male	25.6791	Other	Not Hispanic or Latino	Unknown or not reported	Current	40	20		No	No	No	Yes
493	TRAINING	Non-cancer	N/A	N/A	Male	35.77	White	Hispanic or Latino	High School Graduate	Former	80	40	15	Yes	Yes	No	Yes
76	TRAINING	Non-cancer	N/A	N/A	Female	25.91	White	Not Hispanic or Latino	Postgraduate or Professional Degree	Current	36	15		Yes	No	Yes	Yes
447	TRAINING	Non-cancer	N/A	N/A	Male	26.45	White	Hispanic or Latino	High School Graduate	Current	44	20		No	Yes	No	Yes
598	TRAINING	Non-cancer	N/A	N/A	Female	24.93	Black or African American	Not Hispanic or Latino	College Graduate	Former	25	10	0.08	Yes	Yes	No	Yes
516	TRAINING	Non-cancer	N/A	N/A	Female	27.38	White	Hispanic or Latino	College Graduate	Current	42	20		No	Yes	No	Yes
62	TRAINING	Non-cancer	N/A	N/A	Male	30.75	White	Other	College Graduate	Former	45	20	8	No	No	No	Yes
461	TRAINING	Non-cancer	N/A	N/A	Male	30.41	White	Not Hispanic or Latino	High School Graduate	Current	60	30		Yes	Yes	No	Yes
37	TRAINING	Non-cancer	N/A	N/A	Female	25.3	White	Hispanic or Latino	High School Graduate	Current	40	20		Yes	No	No	Yes
846	TRAINING	Non-cancer	N/A	N/A	Male	30.37	Black or African American	Not Hispanic or Latino	Associate Degree or Some College or Some Training after High School	Current	36	20		No	No	No	Yes
144	TRAINING	Non-cancer	N/A	N/A	Male	29.9435	White	Not Hispanic or Latino	Unknown or not reported	Former	40	20	9	No	No	No	Yes
264	TRAINING	Non-cancer	N/A	N/A	Male	28.77	White	Not Hispanic or Latino	Unknown or not reported	Former	52	20	10.5	Yes	Yes	No	Yes
436	TRAINING	Non-cancer	N/A	N/A	Female	25.76	White	Hispanic or Latino	High School Graduate	Current	23	10		No	No	No	Yes
813	TRAINING	Non-cancer	N/A	N/A	Female	16.07	White	Not Hispanic or Latino	Unknown or not reported	Current	50	20		Yes	Unknown or not reported	No	Yes
263	TRAINING	Non-cancer	N/A	N/A	Male	44.05	White	Not Hispanic or Latino	College Graduate	Former	30	30	3.5	Yes	No	No	Yes
875	TRAINING	Non-cancer	N/A	N/A	Female	25.94	White	Not Hispanic or Latino	High School Graduate	Current	40	20		No	No	No	Yes
80	TRAINING	Non-cancer	N/A	N/A	Male	25.2355	White	Not Hispanic or Latino	Postgraduate or Professional Degree	Former	30	20	5	No	No	No	Yes
48	TRAINING	Lung Cancer	IV	Adenocarcinoma	Female	17.73	White	Not Hispanic or Latino	Unknown or not reported	Former	76	40	14	Yes	No	Yes	Yes
874	TRAINING	Lung Cancer	I	Adenocarcinoma	Female	28.28	White	Not Hispanic or Latino	College Graduate	Former	63	30	1	No	No	No	Yes
597	TRAINING	Lung Cancer	III	Adenocarcinoma	Male	22.19	White	Not Hispanic or Latino	Unknown or not reported	Current	60			Yes	No	No	Yes
40	TRAINING	Lung Cancer	III	Adenocarcinoma	Male	24.37	White	Not Hispanic or Latino	Associate Degree or Some College or Some Training after High School	Current	43	20		No	No	No	Yes
433	TRAINING	Lung Cancer	II	Adenocarcinoma	Male	26.11	White	Not Hispanic or Latino	Postgraduate or Professional Degree	Former	100	40	19	No	Yes	Yes	No
817	TRAINING	Lung Cancer	I	Adenocarcinoma	Female	23.82	White	Other	Unknown or not reported	Former	32	40	35	No	No	Yes	No
664	TRAINING	Lung Cancer	III	Squamous cell carcinoma	Male	45.96	White	Not Hispanic or Latino	Unknown or not reported	Current	80	40		No	No	Yes	Yes
93	TRAINING	Lung Cancer	IV	Adenocarcinoma	Male	23.04	White	Not Hispanic or Latino	Associate Degree or Some College or Some Training after High School	Former	20	20	21	Yes	No	No	No
754	TRAINING	Lung Cancer	II	Adenocarcinoma	Male	16.9	Other	Not Hispanic or Latino	Postgraduate or Professional Degree	Current	116	40		Yes	No	No	Yes
50	TRAINING	Lung Cancer	III	Adenocarcinoma	Female	27.84	White	Not Hispanic or Latino	Unknown or not reported	Former	42	30	31	Yes	Yes	Yes	No
700	TRAINING	Lung Cancer	I	Adenocarcinoma	Female	21.3	White	Not Hispanic or Latino	Unknown or not reported	Former	40	20	5	No	No	Yes	Yes
276	TRAINING	Lung Cancer	II	Adenocarcinoma	Female	29.54	White	Not Hispanic or Latino	Unknown or not reported	Former	21.5	10	0	No	No	No	Yes
465	TRAINING	Lung Cancer	IV	Small cell carcinoma	Female	29.48	Black or African American	Not Hispanic or Latino	Unknown or not reported	Current	20	10		No	No	No	Yes
590	TRAINING	Lung Cancer	III	Adenocarcinoma	Female	26.27	White	Not Hispanic or Latino	Associate Degree or Some College or Some Training after High School	Former	60	30	27	Yes	No	Yes	No
603	TRAINING	Lung Cancer	I	Squamous cell carcinoma	Male	23.53	White	Not Hispanic or Latino	Unknown or not reported	Former	30	20	32	No	No	Yes	No
87	TRAINING	Non-cancer	N/A	N/A	Female	32.01	White	Hispanic or Latino	Less than High School Graduate	Current	59	20		Yes	Yes	No	Yes
925	TRAINING	Non-cancer	N/A	N/A	Female	47.61	White	Hispanic or Latino	College Graduate	Current	22	20		No	No	No	Yes
432	TRAINING	Non-cancer	N/A	N/A	Female	21.69	White	Not Hispanic or Latino	College Graduate	Former	27	20	8	No	No	No	Yes
812	TRAINING	Non-cancer	N/A	N/A	Male	26.79	White	Not Hispanic or Latino	College Graduate	Current	35	20		No	No	No	Yes
200	TRAINING	Non-cancer	N/A	N/A	Female	26.98	White	Not Hispanic or Latino	Postgraduate or Professional Degree	Current	22	10		Yes	No	No	Yes
481	TRAINING	Non-cancer	N/A	N/A	Female	32.8042	Black or African American	Other	Unknown or not reported	Current	30	10		No	No	No	Yes
389	TRAINING	Non-cancer	N/A	N/A	Male	21.04	White	Not Hispanic or Latino	Associate Degree or Some College or Some Training after High School	Current	20	10		Yes	No	No	Yes
374	TRAINING	Non-cancer	N/A	N/A	Female	28.18	White	Hispanic or Latino	College Graduate	Current	41	20		No	No	No	Yes
480	TRAINING	Non-cancer	N/A	N/A	Male	29.46	White	Hispanic or Latino	Associate Degree or Some College or Some Training after High School	Current	25	20		No	Yes	No	Yes
272	TRAINING	Non-cancer	N/A	N/A	Male	33.94	White	Hispanic or Latino	High School Graduate	Former	60	20	0.5	Yes	Yes	Yes	Yes
913	TRAINING	Non-cancer	N/A	N/A	Female	27.8	Black or African American	Not Hispanic or Latino	Associate Degree or Some College or Some Training after High School	Former	54	20	2.5	Yes	Yes	No	Yes
669	TRAINING	Non-cancer	N/A	N/A	Female	45.39	White	Not Hispanic or Latino	Unknown or not reported	Former	37	20	7	Yes	No	No	Yes
26	TRAINING	Non-cancer	N/A	N/A	Male	25.46	White	Hispanic or Latino	Associate Degree or Some College or Some Training after High School	Current	21	14		No	No	No	Yes
173	TRAINING	Non-cancer	N/A	N/A	Female	28.38	White	Not Hispanic or Latino	Associate Degree or Some College or Some Training after High School	Current	37.5	15		Yes	No	No	Yes
467	TRAINING	Lung Cancer	II	Adenocarcinoma	Male	35.88	Black or African American	Not Hispanic or Latino	Unknown or not reported	Former	50	20		No	No	Yes	Unknown or not reported
34	TRAINING	Lung Cancer	I	Other	Female	38.92	White	Not Hispanic or Latino	Unknown or not reported	Current	30	20		Yes	No	No	Yes
680	TRAINING	Lung Cancer	I	Adenocarcinoma	Female	30.49	White	Not Hispanic or Latino	Unknown or not reported	Former	20	20	1	Yes	No	Yes	Yes
2	TRAINING	Lung Cancer	I	Adenocarcinoma	Male	33.59	White	Not Hispanic or Latino	Unknown or not reported	Former	20	20	10	Unknown or not reported	Yes	No	Yes
606	TRAINING	Lung Cancer	I	Small cell carcinoma	Female	35.13	White	Not Hispanic or Latino	Unknown or not reported	Current	45	30		No	No	No	Yes
226	TRAINING	Lung Cancer	III	Adenocarcinoma	Male	26.44	White	Not Hispanic or Latino	Unknown or not reported	Current	41.25	15		No	No	Yes	Yes
353	TRAINING	Non-cancer	N/A	N/A	Male	23.59	White	Not Hispanic or Latino	Unknown or not reported	Former	33	20	2	No	No	No	Yes
765	TRAINING	Lung Cancer	I	Adenocarcinoma	Female	41.97	White	Not Hispanic or Latino	Unknown or not reported	Former	20	10		No	No	No	Unknown or not reported
515	TRAINING	Lung Cancer	II	Squamous cell carcinoma	Male	32.93	White	Not Hispanic or Latino	Unknown or not reported	Former	60	20	0.5	No	Yes	No	Yes
126	TRAINING	Lung Cancer	II	Squamous cell carcinoma	Male	29.52	White	Not Hispanic or Latino	Unknown or not reported	Former	90	40	19	Yes	Yes	No	No
649	TRAINING	Lung Cancer	I	Adenocarcinoma	Female	23.6	White	Not Hispanic or Latino	Unknown or not reported	Former	30	20	17	Unknown or not reported	Yes	Yes	No
58	TRAINING	Lung Cancer	III	Small cell carcinoma	Male	30.05	White	Not Hispanic or Latino	Unknown or not reported	Current	60	30		No	No	No	Yes
750	TRAINING	Lung Cancer	II	Adenocarcinoma	Female	21.17	Black or African American	Not Hispanic or Latino	Unknown or not reported	Current	33	20		Yes	No	No	Yes
505	TRAINING	Lung Cancer	IV	Adenocarcinoma	Female	17.66	Black or African American	Not Hispanic or Latino	Unknown or not reported	Current	23	20		Yes	No	No	Yes
482	TRAINING	Lung Cancer	I	Adenocarcinoma	Female	25.2	White	Not Hispanic or Latino	Unknown or not reported	Former	28	20	8.3	No	No	No	Yes
337	TRAINING	Lung Cancer	III	Small cell carcinoma	Female	20.96	White	Not Hispanic or Latino	Unknown or not reported	Former	40	800		Yes	No	No	Unknown or not reported
423	TRAINING	Lung Cancer	I	Adenocarcinoma	Female	20.28	White	Not Hispanic or Latino	Unknown or not reported	Current	52	20		No	No	No	Yes
641	TRAINING	Lung Cancer	I	Adenocarcinoma	Male	22.45	White	Not Hispanic or Latino	Unknown or not reported	Former	37	20	9	Yes	Yes	No	Yes
472	TRAINING	Lung Cancer	I	Squamous cell carcinoma	Male	26.33	White	Not Hispanic or Latino	Unknown or not reported	Former	30	20		Yes	Yes	Yes	Unknown or not reported
499	TRAINING	Lung Cancer	I	Adenocarcinoma	Female	25.51	White	Not Hispanic or Latino	Unknown or not reported	Former	30	20	11	Yes	Yes	Yes	Yes
820	TRAINING	Lung Cancer	I	Adenocarcinoma	Female	35.35	Black or African American	Not Hispanic or Latino	Unknown or not reported	Former	25	10	10.5	Yes	Yes	Yes	Yes
149	TRAINING	Lung Cancer	I	Squamous cell carcinoma	Male	25.31	White	Not Hispanic or Latino	Unknown or not reported	Former	50	20	0	No	No	No	Yes
103	TRAINING	Non-cancer	N/A	N/A	Male	26.75	White	Not Hispanic or Latino	Unknown or not reported	Former	50	20	4	Yes	No	No	Yes
278	TRAINING	Non-cancer	N/A	N/A	Female	36.07	White	Not Hispanic or Latino	Unknown or not reported	Former	21	20	10	No	No	No	Yes
18	TRAINING	Non-cancer	N/A	N/A	Male	28.1	White	Not Hispanic or Latino	Unknown or not reported	Former	50	20	10	No	No	No	Yes
79	TRAINING	Non-cancer	N/A	N/A	Female	23.16	White	Not Hispanic or Latino	Unknown or not reported	Current	30	20		No	No	Yes	Yes
458	TRAINING	Non-cancer	N/A	N/A	Female	28.08	White	Not Hispanic or Latino	Unknown or not reported	Former	40	20	9	No	No	No	Yes
390	TRAINING	Non-cancer	N/A	N/A	Male	24.25	White	Not Hispanic or Latino	Unknown or not reported	Current	20	10		No	No	Yes	Yes
158	TRAINING	Non-cancer	N/A	N/A	Male	26.47	White	Not Hispanic or Latino	Unknown or not reported	Former	60	30	10.75	No	Yes	No	Yes
413	TRAINING	Non-cancer	N/A	N/A	Male	41.6	White	Not Hispanic or Latino	Unknown or not reported	Former	90	40	5	Yes	No	No	Yes
865	TRAINING	Non-cancer	N/A	N/A	Male	28.89	White	Not Hispanic or Latino	Unknown or not reported	Former	25	10		Yes	No	No	Unknown or not reported
38	TRAINING	Non-cancer	N/A	N/A	Male	36.78	White	Not Hispanic or Latino	Unknown or not reported	Current	40	20		Yes	Yes	Yes	Yes
142	TRAINING	Non-cancer	N/A	N/A	Male	31.28	White	Not Hispanic or Latino	Unknown or not reported	Former	45	20	5	No	No	No	Yes
170	TRAINING	Non-cancer	N/A	N/A	Female	28.93	White	Not Hispanic or Latino	Unknown or not reported	Current	50	20		Yes	Yes	No	Yes
777	TRAINING	Non-cancer	N/A	N/A	Female	27.25	White	Not Hispanic or Latino	Unknown or not reported	Current	80	40		Yes	No	No	Yes
410	TRAINING	Non-cancer	N/A	N/A	Female	33.31	White	Not Hispanic or Latino	Unknown or not reported	Current	33.75	15		Yes	No	Yes	Yes
622	TRAINING	Non-cancer	N/A	N/A	Male	39	White	Not Hispanic or Latino	Unknown or not reported	Current	49	20		Yes	Yes	Yes	Yes
460	TRAINING	Lung Cancer	I	Adenocarcinoma	Male	35.23	White	Not Hispanic or Latino	Unknown or not reported	Former	70	40	16	Yes	Yes	No	No
905	TRAINING	Lung Cancer	III	Small cell carcinoma	Female	22.88	Other	Not Hispanic or Latino	Unknown or not reported	Current	50	20		No	No	No	Yes
346	TRAINING	Non-cancer	N/A	N/A	Female	34.93	White	Hispanic or Latino	High School Graduate	Current	20	10		Yes	No	No	Yes
722	TRAINING	Non-cancer	N/A	N/A	Female	24.16	White	Hispanic or Latino	College Graduate	Current	47	20		Yes	No	No	Yes
236	TRAINING	Non-cancer	N/A	N/A	Male	30.72	White	Not Hispanic or Latino	High School Graduate	Former	45	30	10	No	No	No	Yes
36	TRAINING	Non-cancer	N/A	N/A	Male	26.95	White	Not Hispanic or Latino	High School Graduate	Former	40	20	1	Yes	No	No	Yes
306	TRAINING	Non-cancer	N/A	N/A	Female	25.03	White	Not Hispanic or Latino	Unknown or not reported	Former	63	30	4	No	Yes	No	Yes
547	TRAINING	Non-cancer	N/A	N/A	Female	18.73	White	Hispanic or Latino	High School Graduate	Former	40	20	2	Yes	No	No	Yes
